# Supplementary material for: iMAP: an integrated bioinformatics and visualization pipeline for microbiome data analysis
Source: BMC Bioinformatics. 2019 Jul 3;20:374. doi: 10.1186/s12859-019-2965-4 (PMC6610863; doi:10.1186/s12859-019-2965-4)
Supplement: Supplementary file 1 — Format of input files. Includes sample-metadata mapping (sheet 1), sample-read-file mapping in mothur-format (sheet2), and sample-variable mapping (sheet 3, 4 and 5). (XLSX 69 kb) [file 12859_2019_2965_MOESM1_ESM.xlsx]

## Sheet: metadata
SampleID	Group	BarcodeSequence	ForwardPrimerSequence	ReversePrimerSequence	ForwardRead	ReverseRead	Group	Sex	Time	DayID	DPW	Description
F3D000	F3D0	NA	NA	NA	F3D0_S188_L001_R1_001.fastq.gz	F3D0_S188_L001_R2_001.fastq.gz	F3D0	Female	Early	D000	0	iMAPtrainingSet
F3D001	F3D1	NA	NA	NA	F3D1_S189_L001_R1_001.fastq.gz	F3D1_S189_L001_R2_001.fastq.gz	F3D1	Female	Early	D001	1	iMAPtrainingSet
F3D002	F3D2	NA	NA	NA	F3D2_S190_L001_R1_001.fastq.gz	F3D2_S190_L001_R2_001.fastq.gz	F3D2	Female	Early	D002	2	iMAPtrainingSet
F3D003	F3D3	NA	NA	NA	F3D3_S191_L001_R1_001.fastq.gz	F3D3_S191_L001_R2_001.fastq.gz	F3D3	Female	Early	D003	3	iMAPtrainingSet
F3D005	F3D5	NA	NA	NA	F3D5_S193_L001_R1_001.fastq.gz	F3D5_S193_L001_R2_001.fastq.gz	F3D5	Female	Early	D005	5	iMAPtrainingSet
F3D006	F3D6	NA	NA	NA	F3D6_S194_L001_R1_001.fastq.gz	F3D6_S194_L001_R2_001.fastq.gz	F3D6	Female	Early	D006	6	iMAPtrainingSet
F3D007	F3D7	NA	NA	NA	F3D7_S195_L001_R1_001.fastq.gz	F3D7_S195_L001_R2_001.fastq.gz	F3D7	Female	Early	D007	7	iMAPtrainingSet
F3D008	F3D8	NA	NA	NA	F3D8_S196_L001_R1_001.fastq.gz	F3D8_S196_L001_R2_001.fastq.gz	F3D8	Female	Early	D008	8	iMAPtrainingSet
F3D009	F3D9	NA	NA	NA	F3D9_S197_L001_R1_001.fastq.gz	F3D9_S197_L001_R2_001.fastq.gz	F3D9	Female	Early	D009	9	iMAPtrainingSet
F3D011	F3D11	NA	NA	NA	F3D11_S198_L001_R1_001.fastq.gz	F3D11_S198_L001_R2_001.fastq.gz	F3D11	Female	Early	D011	11	iMAPtrainingSet
F3D013	F3D13	NA	NA	NA	F3D13_S199_L001_R1_001.fastq.gz	F3D13_S199_L001_R2_001.fastq.gz	F3D13	Female	Early	D013	13	iMAPtrainingSet
F3D015	F3D15	NA	NA	NA	F3D15_S200_L001_R1_001.fastq.gz	F3D15_S200_L001_R2_001.fastq.gz	F3D15	Female	Early	D015	15	iMAPtrainingSet
F3D017	F3D17	NA	NA	NA	F3D17_S201_L001_R1_001.fastq.gz	F3D17_S201_L001_R2_001.fastq.gz	F3D17	Female	Early	D017	17	iMAPtrainingSet
F3D019	F3D19	NA	NA	NA	F3D19_S202_L001_R1_001.fastq.gz	F3D19_S202_L001_R2_001.fastq.gz	F3D19	Female	Early	D019	19	iMAPtrainingSet
F3D021	F3D21	NA	NA	NA	F3D21_S203_L001_R1_001.fastq.gz	F3D21_S203_L001_R2_001.fastq.gz	F3D21	Female	Early	D021	21	iMAPtrainingSet
F3D025	F3D25	NA	NA	NA	F3D25_S204_L001_R1_001.fastq.gz	F3D25_S204_L001_R2_001.fastq.gz	F3D25	Female	Early	D025	25	iMAPtrainingSet
F3D065	F3D65	NA	NA	NA	F3D65_S205_L001_R1_001.fastq.gz	F3D65_S205_L001_R2_001.fastq.gz	F3D65	Female	Early	D065	65	iMAPtrainingSet
F3D125	F3D125	NA	NA	NA	F3D125_S206_L001_R1_001.fastq.gz	F3D125_S206_L001_R2_001.fastq.gz	F3D125	Female	Late	D125	125	iMAPtrainingSet
F3D141	F3D141	NA	NA	NA	F3D141_S207_L001_R1_001.fastq.gz	F3D141_S207_L001_R2_001.fastq.gz	F3D141	Female	Late	D141	141	iMAPtrainingSet
F3D142	F3D142	NA	NA	NA	F3D142_S208_L001_R1_001.fastq.gz	F3D142_S208_L001_R2_001.fastq.gz	F3D142	Female	Late	D142	142	iMAPtrainingSet
F3D143	F3D143	NA	NA	NA	F3D143_S209_L001_R1_001.fastq.gz	F3D143_S209_L001_R2_001.fastq.gz	F3D143	Female	Late	D143	143	iMAPtrainingSet
F3D144	F3D144	NA	NA	NA	F3D144_S210_L001_R1_001.fastq.gz	F3D144_S210_L001_R2_001.fastq.gz	F3D144	Female	Late	D144	144	iMAPtrainingSet
F3D145	F3D145	NA	NA	NA	F3D145_S211_L001_R1_001.fastq.gz	F3D145_S211_L001_R2_001.fastq.gz	F3D145	Female	Late	D145	145	iMAPtrainingSet
F3D146	F3D146	NA	NA	NA	F3D146_S212_L001_R1_001.fastq.gz	F3D146_S212_L001_R2_001.fastq.gz	F3D146	Female	Late	D146	146	iMAPtrainingSet
F3D147	F3D147	NA	NA	NA	F3D147_S213_L001_R1_001.fastq.gz	F3D147_S213_L001_R2_001.fastq.gz	F3D147	Female	Late	D147	147	iMAPtrainingSet
F3D148	F3D148	NA	NA	NA	F3D148_S214_L001_R1_001.fastq.gz	F3D148_S214_L001_R2_001.fastq.gz	F3D148	Female	Late	D148	148	iMAPtrainingSet
F3D149	F3D149	NA	NA	NA	F3D149_S215_L001_R1_001.fastq.gz	F3D149_S215_L001_R2_001.fastq.gz	F3D149	Female	Late	D149	149	iMAPtrainingSet
F3D150	F3D150	NA	NA	NA	F3D150_S216_L001_R1_001.fastq.gz	F3D150_S216_L001_R2_001.fastq.gz	F3D150	Female	Late	D150	150	iMAPtrainingSet
F3D364	F3D364	NA	NA	NA	F3D364_S217_L001_R1_001.fastq.gz	F3D364_S217_L001_R2_001.fastq.gz	F3D364	Female	Late	D364	364	iMAPtrainingSet
F4D000	F4D0	NA	NA	NA	F4D0_S218_L001_R1_001.fastq.gz	F4D0_S218_L001_R2_001.fastq.gz	F4D0	Female	Early	D000	0	iMAPtrainingSet
F4D001	F4D1	NA	NA	NA	F4D1_S219_L001_R1_001.fastq.gz	F4D1_S219_L001_R2_001.fastq.gz	F4D1	Female	Early	D001	1	iMAPtrainingSet
F4D002	F4D2	NA	NA	NA	F4D2_S220_L001_R1_001.fastq.gz	F4D2_S220_L001_R2_001.fastq.gz	F4D2	Female	Early	D002	2	iMAPtrainingSet
F4D003	F4D3	NA	NA	NA	F4D3_S221_L001_R1_001.fastq.gz	F4D3_S221_L001_R2_001.fastq.gz	F4D3	Female	Early	D003	3	iMAPtrainingSet
F4D004	F4D4	NA	NA	NA	F4D4_S222_L001_R1_001.fastq.gz	F4D4_S222_L001_R2_001.fastq.gz	F4D4	Female	Early	D004	4	iMAPtrainingSet
F4D005	F4D5	NA	NA	NA	F4D5_S223_L001_R1_001.fastq.gz	F4D5_S223_L001_R2_001.fastq.gz	F4D5	Female	Early	D005	5	iMAPtrainingSet
F4D006	F4D6	NA	NA	NA	F4D6_S224_L001_R1_001.fastq.gz	F4D6_S224_L001_R2_001.fastq.gz	F4D6	Female	Early	D006	6	iMAPtrainingSet
F4D007	F4D7	NA	NA	NA	F4D7_S225_L001_R1_001.fastq.gz	F4D7_S225_L001_R2_001.fastq.gz	F4D7	Female	Early	D007	7	iMAPtrainingSet
F4D008	F4D8	NA	NA	NA	F4D8_S226_L001_R1_001.fastq.gz	F4D8_S226_L001_R2_001.fastq.gz	F4D8	Female	Early	D008	8	iMAPtrainingSet
F4D009	F4D9	NA	NA	NA	F4D9_S227_L001_R1_001.fastq.gz	F4D9_S227_L001_R2_001.fastq.gz	F4D9	Female	Early	D009	9	iMAPtrainingSet
F4D011	F4D11	NA	NA	NA	F4D11_S228_L001_R1_001.fastq.gz	F4D11_S228_L001_R2_001.fastq.gz	F4D11	Female	Early	D011	11	iMAPtrainingSet
F4D013	F4D13	NA	NA	NA	F4D13_S229_L001_R1_001.fastq.gz	F4D13_S229_L001_R2_001.fastq.gz	F4D13	Female	Early	D013	13	iMAPtrainingSet
F4D015	F4D15	NA	NA	NA	F4D15_S230_L001_R1_001.fastq.gz	F4D15_S230_L001_R2_001.fastq.gz	F4D15	Female	Early	D015	15	iMAPtrainingSet
F4D017	F4D17	NA	NA	NA	F4D17_S231_L001_R1_001.fastq.gz	F4D17_S231_L001_R2_001.fastq.gz	F4D17	Female	Early	D017	17	iMAPtrainingSet
F4D019	F4D19	NA	NA	NA	F4D19_S232_L001_R1_001.fastq.gz	F4D19_S232_L001_R2_001.fastq.gz	F4D19	Female	Early	D019	19	iMAPtrainingSet
F4D021	F4D21	NA	NA	NA	F4D21_S233_L001_R1_001.fastq.gz	F4D21_S233_L001_R2_001.fastq.gz	F4D21	Female	Early	D021	21	iMAPtrainingSet
F4D025	F4D25	NA	NA	NA	F4D25_S234_L001_R1_001.fastq.gz	F4D25_S234_L001_R2_001.fastq.gz	F4D25	Female	Early	D025	25	iMAPtrainingSet
F4D065	F4D65	NA	NA	NA	F4D65_S235_L001_R1_001.fastq.gz	F4D65_S235_L001_R2_001.fastq.gz	F4D65	Female	Early	D065	65	iMAPtrainingSet
F4D125	F4D125	NA	NA	NA	F4D125_S236_L001_R1_001.fastq.gz	F4D125_S236_L001_R2_001.fastq.gz	F4D125	Female	Late	D125	125	iMAPtrainingSet
F4D141	F4D141	NA	NA	NA	F4D141_S237_L001_R1_001.fastq.gz	F4D141_S237_L001_R2_001.fastq.gz	F4D141	Female	Late	D141	141	iMAPtrainingSet
F4D142	F4D142	NA	NA	NA	F4D142_S238_L001_R1_001.fastq.gz	F4D142_S238_L001_R2_001.fastq.gz	F4D142	Female	Late	D142	142	iMAPtrainingSet
F4D143	F4D143	NA	NA	NA	F4D143_S239_L001_R1_001.fastq.gz	F4D143_S239_L001_R2_001.fastq.gz	F4D143	Female	Late	D143	143	iMAPtrainingSet
F4D144	F4D144	NA	NA	NA	F4D144_S240_L001_R1_001.fastq.gz	F4D144_S240_L001_R2_001.fastq.gz	F4D144	Female	Late	D144	144	iMAPtrainingSet
F4D145	F4D145	NA	NA	NA	F4D145_S241_L001_R1_001.fastq.gz	F4D145_S241_L001_R2_001.fastq.gz	F4D145	Female	Late	D145	145	iMAPtrainingSet
F4D146	F4D146	NA	NA	NA	F4D146_S242_L001_R1_001.fastq.gz	F4D146_S242_L001_R2_001.fastq.gz	F4D146	Female	Late	D146	146	iMAPtrainingSet
F4D147	F4D147	NA	NA	NA	F4D147_S243_L001_R1_001.fastq.gz	F4D147_S243_L001_R2_001.fastq.gz	F4D147	Female	Late	D147	147	iMAPtrainingSet
F4D148	F4D148	NA	NA	NA	F4D148_S244_L001_R1_001.fastq.gz	F4D148_S244_L001_R2_001.fastq.gz	F4D148	Female	Late	D148	148	iMAPtrainingSet
F4D149	F4D149	NA	NA	NA	F4D149_S245_L001_R1_001.fastq.gz	F4D149_S245_L001_R2_001.fastq.gz	F4D149	Female	Late	D149	149	iMAPtrainingSet
F4D150	F4D150	NA	NA	NA	F4D150_S246_L001_R1_001.fastq.gz	F4D150_S246_L001_R2_001.fastq.gz	F4D150	Female	Late	D150	150	iMAPtrainingSet
F4D302	F4D302	NA	NA	NA	F4D302_S247_L001_R1_001.fastq.gz	F4D302_S247_L001_R2_001.fastq.gz	F4D302	Female	Late	D302	302	iMAPtrainingSet
F5D000	F5D0	NA	NA	NA	F5D0_S248_L001_R1_001.fastq.gz	F5D0_S248_L001_R2_001.fastq.gz	F5D0	Female	Early	D000	0	iMAPtrainingSet
F5D001	F5D1	NA	NA	NA	F5D1_S249_L001_R1_001.fastq.gz	F5D1_S249_L001_R2_001.fastq.gz	F5D1	Female	Early	D001	1	iMAPtrainingSet
F5D002	F5D2	NA	NA	NA	F5D2_S250_L001_R1_001.fastq.gz	F5D2_S250_L001_R2_001.fastq.gz	F5D2	Female	Early	D002	2	iMAPtrainingSet
F5D003	F5D3	NA	NA	NA	F5D3_S251_L001_R1_001.fastq.gz	F5D3_S251_L001_R2_001.fastq.gz	F5D3	Female	Early	D003	3	iMAPtrainingSet
F5D004	F5D4	NA	NA	NA	F5D4_S252_L001_R1_001.fastq.gz	F5D4_S252_L001_R2_001.fastq.gz	F5D4	Female	Early	D004	4	iMAPtrainingSet
F5D005	F5D5	NA	NA	NA	F5D5_S253_L001_R1_001.fastq.gz	F5D5_S253_L001_R2_001.fastq.gz	F5D5	Female	Early	D005	5	iMAPtrainingSet
F5D006	F5D6	NA	NA	NA	F5D6_S254_L001_R1_001.fastq.gz	F5D6_S254_L001_R2_001.fastq.gz	F5D6	Female	Early	D006	6	iMAPtrainingSet
F5D007	F5D7	NA	NA	NA	F5D7_S255_L001_R1_001.fastq.gz	F5D7_S255_L001_R2_001.fastq.gz	F5D7	Female	Early	D007	7	iMAPtrainingSet
F5D008	F5D8	NA	NA	NA	F5D8_S256_L001_R1_001.fastq.gz	F5D8_S256_L001_R2_001.fastq.gz	F5D8	Female	Early	D008	8	iMAPtrainingSet
F5D009	F5D9	NA	NA	NA	F5D9_S257_L001_R1_001.fastq.gz	F5D9_S257_L001_R2_001.fastq.gz	F5D9	Female	Early	D009	9	iMAPtrainingSet
F5D011	F5D11	NA	NA	NA	F5D11_S258_L001_R1_001.fastq.gz	F5D11_S258_L001_R2_001.fastq.gz	F5D11	Female	Early	D011	11	iMAPtrainingSet
F5D013	F5D13	NA	NA	NA	F5D13_S259_L001_R1_001.fastq.gz	F5D13_S259_L001_R2_001.fastq.gz	F5D13	Female	Early	D013	13	iMAPtrainingSet
F5D015	F5D15	NA	NA	NA	F5D15_S260_L001_R1_001.fastq.gz	F5D15_S260_L001_R2_001.fastq.gz	F5D15	Female	Early	D015	15	iMAPtrainingSet
F5D017	F5D17	NA	NA	NA	F5D17_S261_L001_R1_001.fastq.gz	F5D17_S261_L001_R2_001.fastq.gz	F5D17	Female	Early	D017	17	iMAPtrainingSet
F5D019	F5D19	NA	NA	NA	F5D19_S262_L001_R1_001.fastq.gz	F5D19_S262_L001_R2_001.fastq.gz	F5D19	Female	Early	D019	19	iMAPtrainingSet
F5D021	F5D21	NA	NA	NA	F5D21_S263_L001_R1_001.fastq.gz	F5D21_S263_L001_R2_001.fastq.gz	F5D21	Female	Early	D021	21	iMAPtrainingSet
F5D025	F5D25	NA	NA	NA	F5D25_S264_L001_R1_001.fastq.gz	F5D25_S264_L001_R2_001.fastq.gz	F5D25	Female	Early	D025	25	iMAPtrainingSet
F5D045	F5D45	NA	NA	NA	F5D45_S265_L001_R1_001.fastq.gz	F5D45_S265_L001_R2_001.fastq.gz	F5D45	Female	Early	D045	45	iMAPtrainingSet
F5D065	F5D65	NA	NA	NA	F5D65_S266_L001_R1_001.fastq.gz	F5D65_S266_L001_R2_001.fastq.gz	F5D65	Female	Early	D065	65	iMAPtrainingSet
F5D125	F5D125	NA	NA	NA	F5D125_S267_L001_R1_001.fastq.gz	F5D125_S267_L001_R2_001.fastq.gz	F5D125	Female	Late	D125	125	iMAPtrainingSet
F5D141	F5D141	NA	NA	NA	F5D141_S268_L001_R1_001.fastq.gz	F5D141_S268_L001_R2_001.fastq.gz	F5D141	Female	Late	D141	141	iMAPtrainingSet
F5D142	F5D142	NA	NA	NA	F5D142_S269_L001_R1_001.fastq.gz	F5D142_S269_L001_R2_001.fastq.gz	F5D142	Female	Late	D142	142	iMAPtrainingSet
F5D143	F5D143	NA	NA	NA	F5D143_S270_L001_R1_001.fastq.gz	F5D143_S270_L001_R2_001.fastq.gz	F5D143	Female	Late	D143	143	iMAPtrainingSet
F5D144	F5D144	NA	NA	NA	F5D144_S271_L001_R1_001.fastq.gz	F5D144_S271_L001_R2_001.fastq.gz	F5D144	Female	Late	D144	144	iMAPtrainingSet
F5D145	F5D145	NA	NA	NA	F5D145_S272_L001_R1_001.fastq.gz	F5D145_S272_L001_R2_001.fastq.gz	F5D145	Female	Late	D145	145	iMAPtrainingSet
F5D146	F5D146	NA	NA	NA	F5D146_S273_L001_R1_001.fastq.gz	F5D146_S273_L001_R2_001.fastq.gz	F5D146	Female	Late	D146	146	iMAPtrainingSet
F5D147	F5D147	NA	NA	NA	F5D147_S274_L001_R1_001.fastq.gz	F5D147_S274_L001_R2_001.fastq.gz	F5D147	Female	Late	D147	147	iMAPtrainingSet
F5D148	F5D148	NA	NA	NA	F5D148_S275_L001_R1_001.fastq.gz	F5D148_S275_L001_R2_001.fastq.gz	F5D148	Female	Late	D148	148	iMAPtrainingSet
F5D149	F5D149	NA	NA	NA	F5D149_S276_L001_R1_001.fastq.gz	F5D149_S276_L001_R2_001.fastq.gz	F5D149	Female	Late	D149	149	iMAPtrainingSet
F5D150	F5D150	NA	NA	NA	F5D150_S277_L001_R1_001.fastq.gz	F5D150_S277_L001_R2_001.fastq.gz	F5D150	Female	Late	D150	150	iMAPtrainingSet
F5D165	F5D165	NA	NA	NA	F5D165_S278_L001_R1_001.fastq.gz	F5D165_S278_L001_R2_001.fastq.gz	F5D165	Female	Late	D165	165	iMAPtrainingSet
F5D364	F5D364	NA	NA	NA	F5D364_S279_L001_R1_001.fastq.gz	F5D364_S279_L001_R2_001.fastq.gz	F5D364	Female	Late	D364	364	iMAPtrainingSet
F6D000	F6D0	NA	NA	NA	F6D0_S284_L001_R1_001.fastq.gz	F6D0_S284_L001_R2_001.fastq.gz	F6D0	Female	Early	D000	0	iMAPtrainingSet
F6D001	F6D1	NA	NA	NA	F6D1_S285_L001_R1_001.fastq.gz	F6D1_S285_L001_R2_001.fastq.gz	F6D1	Female	Early	D001	1	iMAPtrainingSet
F6D002	F6D2	NA	NA	NA	F6D2_S286_L001_R1_001.fastq.gz	F6D2_S286_L001_R2_001.fastq.gz	F6D2	Female	Early	D002	2	iMAPtrainingSet
F6D003	F6D3	NA	NA	NA	F6D3_S287_L001_R1_001.fastq.gz	F6D3_S287_L001_R2_001.fastq.gz	F6D3	Female	Early	D003	3	iMAPtrainingSet
F6D004	F6D4	NA	NA	NA	F6D4_S288_L001_R1_001.fastq.gz	F6D4_S288_L001_R2_001.fastq.gz	F6D4	Female	Early	D004	4	iMAPtrainingSet
F6D005	F6D5	NA	NA	NA	F6D5_S289_L001_R1_001.fastq.gz	F6D5_S289_L001_R2_001.fastq.gz	F6D5	Female	Early	D005	5	iMAPtrainingSet
F6D006	F6D6	NA	NA	NA	F6D6_S290_L001_R1_001.fastq.gz	F6D6_S290_L001_R2_001.fastq.gz	F6D6	Female	Early	D006	6	iMAPtrainingSet
F6D007	F6D7	NA	NA	NA	F6D7_S291_L001_R1_001.fastq.gz	F6D7_S291_L001_R2_001.fastq.gz	F6D7	Female	Early	D007	7	iMAPtrainingSet
F6D008	F6D8	NA	NA	NA	F6D8_S292_L001_R1_001.fastq.gz	F6D8_S292_L001_R2_001.fastq.gz	F6D8	Female	Early	D008	8	iMAPtrainingSet
F6D009	F6D9	NA	NA	NA	F6D9_S293_L001_R1_001.fastq.gz	F6D9_S293_L001_R2_001.fastq.gz	F6D9	Female	Early	D009	9	iMAPtrainingSet
F6D011	F6D11	NA	NA	NA	F6D11_S294_L001_R1_001.fastq.gz	F6D11_S294_L001_R2_001.fastq.gz	F6D11	Female	Early	D011	11	iMAPtrainingSet
F6D013	F6D13	NA	NA	NA	F6D13_S295_L001_R1_001.fastq.gz	F6D13_S295_L001_R2_001.fastq.gz	F6D13	Female	Early	D013	13	iMAPtrainingSet
F6D015	F6D15	NA	NA	NA	F6D15_S296_L001_R1_001.fastq.gz	F6D15_S296_L001_R2_001.fastq.gz	F6D15	Female	Early	D015	15	iMAPtrainingSet
F6D017	F6D17	NA	NA	NA	F6D17_S297_L001_R1_001.fastq.gz	F6D17_S297_L001_R2_001.fastq.gz	F6D17	Female	Early	D017	17	iMAPtrainingSet
F6D019	F6D19	NA	NA	NA	F6D19_S298_L001_R1_001.fastq.gz	F6D19_S298_L001_R2_001.fastq.gz	F6D19	Female	Early	D019	19	iMAPtrainingSet
F6D021	F6D21	NA	NA	NA	F6D21_S299_L001_R1_001.fastq.gz	F6D21_S299_L001_R2_001.fastq.gz	F6D21	Female	Early	D021	21	iMAPtrainingSet
F6D025	F6D25	NA	NA	NA	F6D25_S300_L001_R1_001.fastq.gz	F6D25_S300_L001_R2_001.fastq.gz	F6D25	Female	Early	D025	25	iMAPtrainingSet
F6D045	F6D45	NA	NA	NA	F6D45_S301_L001_R1_001.fastq.gz	F6D45_S301_L001_R2_001.fastq.gz	F6D45	Female	Early	D045	45	iMAPtrainingSet
F6D065	F6D65	NA	NA	NA	F6D65_S302_L001_R1_001.fastq.gz	F6D65_S302_L001_R2_001.fastq.gz	F6D65	Female	Early	D065	65	iMAPtrainingSet
F6D125	F6D125	NA	NA	NA	F6D125_S303_L001_R1_001.fastq.gz	F6D125_S303_L001_R2_001.fastq.gz	F6D125	Female	Late	D125	125	iMAPtrainingSet
F6D141	F6D141	NA	NA	NA	F6D141_S304_L001_R1_001.fastq.gz	F6D141_S304_L001_R2_001.fastq.gz	F6D141	Female	Late	D141	141	iMAPtrainingSet
F6D142	F6D142	NA	NA	NA	F6D142_S305_L001_R1_001.fastq.gz	F6D142_S305_L001_R2_001.fastq.gz	F6D142	Female	Late	D142	142	iMAPtrainingSet
F6D143	F6D143	NA	NA	NA	F6D143_S306_L001_R1_001.fastq.gz	F6D143_S306_L001_R2_001.fastq.gz	F6D143	Female	Late	D143	143	iMAPtrainingSet
F6D144	F6D144	NA	NA	NA	F6D144_S307_L001_R1_001.fastq.gz	F6D144_S307_L001_R2_001.fastq.gz	F6D144	Female	Late	D144	144	iMAPtrainingSet
F6D145	F6D145	NA	NA	NA	F6D145_S308_L001_R1_001.fastq.gz	F6D145_S308_L001_R2_001.fastq.gz	F6D145	Female	Late	D145	145	iMAPtrainingSet
F6D146	F6D146	NA	NA	NA	F6D146_S309_L001_R1_001.fastq.gz	F6D146_S309_L001_R2_001.fastq.gz	F6D146	Female	Late	D146	146	iMAPtrainingSet
F6D147	F6D147	NA	NA	NA	F6D147_S310_L001_R1_001.fastq.gz	F6D147_S310_L001_R2_001.fastq.gz	F6D147	Female	Late	D147	147	iMAPtrainingSet
F6D148	F6D148	NA	NA	NA	F6D148_S311_L001_R1_001.fastq.gz	F6D148_S311_L001_R2_001.fastq.gz	F6D148	Female	Late	D148	148	iMAPtrainingSet
F6D149	F6D149	NA	NA	NA	F6D149_S312_L001_R1_001.fastq.gz	F6D149_S312_L001_R2_001.fastq.gz	F6D149	Female	Late	D149	149	iMAPtrainingSet
F6D150	F6D150	NA	NA	NA	F6D150_S313_L001_R1_001.fastq.gz	F6D150_S313_L001_R2_001.fastq.gz	F6D150	Female	Late	D150	150	iMAPtrainingSet
F6D165	F6D165	NA	NA	NA	F6D165_S314_L001_R1_001.fastq.gz	F6D165_S314_L001_R2_001.fastq.gz	F6D165	Female	Late	D165	165	iMAPtrainingSet
F6D364	F6D364	NA	NA	NA	F6D364_S315_L001_R1_001.fastq.gz	F6D364_S315_L001_R2_001.fastq.gz	F6D364	Female	Late	D364	364	iMAPtrainingSet
F7D000	F7D0	NA	NA	NA	F7D0_S316_L001_R1_001.fastq.gz	F7D0_S316_L001_R2_001.fastq.gz	F7D0	Female	Early	D000	0	iMAPtrainingSet
F7D001	F7D1	NA	NA	NA	F7D1_S317_L001_R1_001.fastq.gz	F7D1_S317_L001_R2_001.fastq.gz	F7D1	Female	Early	D001	1	iMAPtrainingSet
F7D002	F7D2	NA	NA	NA	F7D2_S318_L001_R1_001.fastq.gz	F7D2_S318_L001_R2_001.fastq.gz	F7D2	Female	Early	D002	2	iMAPtrainingSet
F7D003	F7D3	NA	NA	NA	F7D3_S319_L001_R1_001.fastq.gz	F7D3_S319_L001_R2_001.fastq.gz	F7D3	Female	Early	D003	3	iMAPtrainingSet
F7D004	F7D4	NA	NA	NA	F7D4_S320_L001_R1_001.fastq.gz	F7D4_S320_L001_R2_001.fastq.gz	F7D4	Female	Early	D004	4	iMAPtrainingSet
F7D005	F7D5	NA	NA	NA	F7D5_S321_L001_R1_001.fastq.gz	F7D5_S321_L001_R2_001.fastq.gz	F7D5	Female	Early	D005	5	iMAPtrainingSet
F7D006	F7D6	NA	NA	NA	F7D6_S322_L001_R1_001.fastq.gz	F7D6_S322_L001_R2_001.fastq.gz	F7D6	Female	Early	D006	6	iMAPtrainingSet
F7D007	F7D7	NA	NA	NA	F7D7_S323_L001_R1_001.fastq.gz	F7D7_S323_L001_R2_001.fastq.gz	F7D7	Female	Early	D007	7	iMAPtrainingSet
F7D009	F7D9	NA	NA	NA	F7D9_S324_L001_R1_001.fastq.gz	F7D9_S324_L001_R2_001.fastq.gz	F7D9	Female	Early	D009	9	iMAPtrainingSet
F7D011	F7D11	NA	NA	NA	F7D11_S325_L001_R1_001.fastq.gz	F7D11_S325_L001_R2_001.fastq.gz	F7D11	Female	Early	D011	11	iMAPtrainingSet
F7D013	F7D13	NA	NA	NA	F7D13_S326_L001_R1_001.fastq.gz	F7D13_S326_L001_R2_001.fastq.gz	F7D13	Female	Early	D013	13	iMAPtrainingSet
F7D015	F7D15	NA	NA	NA	F7D15_S327_L001_R1_001.fastq.gz	F7D15_S327_L001_R2_001.fastq.gz	F7D15	Female	Early	D015	15	iMAPtrainingSet
F7D025	F7D25	NA	NA	NA	F7D25_S328_L001_R1_001.fastq.gz	F7D25_S328_L001_R2_001.fastq.gz	F7D25	Female	Early	D025	25	iMAPtrainingSet
F7D045	F7D45	NA	NA	NA	F7D45_S329_L001_R1_001.fastq.gz	F7D45_S329_L001_R2_001.fastq.gz	F7D45	Female	Early	D045	45	iMAPtrainingSet
F7D065	F7D65	NA	NA	NA	F7D65_S330_L001_R1_001.fastq.gz	F7D65_S330_L001_R2_001.fastq.gz	F7D65	Female	Early	D065	65	iMAPtrainingSet
F7D124	F7D124	NA	NA	NA	F7D124_S331_L001_R1_001.fastq.gz	F7D124_S331_L001_R2_001.fastq.gz	F7D124	Female	Late	D124	124	iMAPtrainingSet
F7D141	F7D141	NA	NA	NA	F7D141_S332_L001_R1_001.fastq.gz	F7D141_S332_L001_R2_001.fastq.gz	F7D141	Female	Late	D141	141	iMAPtrainingSet
F7D142	F7D142	NA	NA	NA	F7D142_S333_L001_R1_001.fastq.gz	F7D142_S333_L001_R2_001.fastq.gz	F7D142	Female	Late	D142	142	iMAPtrainingSet
F7D143	F7D143	NA	NA	NA	F7D143_S334_L001_R1_001.fastq.gz	F7D143_S334_L001_R2_001.fastq.gz	F7D143	Female	Late	D143	143	iMAPtrainingSet
F7D144	F7D144	NA	NA	NA	F7D144_S335_L001_R1_001.fastq.gz	F7D144_S335_L001_R2_001.fastq.gz	F7D144	Female	Late	D144	144	iMAPtrainingSet
F7D145	F7D145	NA	NA	NA	F7D145_S336_L001_R1_001.fastq.gz	F7D145_S336_L001_R2_001.fastq.gz	F7D145	Female	Late	D145	145	iMAPtrainingSet
F7D146	F7D146	NA	NA	NA	F7D146_S337_L001_R1_001.fastq.gz	F7D146_S337_L001_R2_001.fastq.gz	F7D146	Female	Late	D146	146	iMAPtrainingSet
F7D147	F7D147	NA	NA	NA	F7D147_S338_L001_R1_001.fastq.gz	F7D147_S338_L001_R2_001.fastq.gz	F7D147	Female	Late	D147	147	iMAPtrainingSet
F7D148	F7D148	NA	NA	NA	F7D148_S339_L001_R1_001.fastq.gz	F7D148_S339_L001_R2_001.fastq.gz	F7D148	Female	Late	D148	148	iMAPtrainingSet
F7D149	F7D149	NA	NA	NA	F7D149_S340_L001_R1_001.fastq.gz	F7D149_S340_L001_R2_001.fastq.gz	F7D149	Female	Late	D149	149	iMAPtrainingSet
F7D150	F7D150	NA	NA	NA	F7D150_S341_L001_R1_001.fastq.gz	F7D150_S341_L001_R2_001.fastq.gz	F7D150	Female	Late	D150	150	iMAPtrainingSet
F8D000	F8D0	NA	NA	NA	F8D0_S342_L001_R1_001.fastq.gz	F8D0_S342_L001_R2_001.fastq.gz	F8D0	Female	Early	D000	0	iMAPtrainingSet
F8D001	F8D1	NA	NA	NA	F8D1_S343_L001_R1_001.fastq.gz	F8D1_S343_L001_R2_001.fastq.gz	F8D1	Female	Early	D001	1	iMAPtrainingSet
F8D002	F8D2	NA	NA	NA	F8D2_S344_L001_R1_001.fastq.gz	F8D2_S344_L001_R2_001.fastq.gz	F8D2	Female	Early	D002	2	iMAPtrainingSet
F8D003	F8D3	NA	NA	NA	F8D3_S345_L001_R1_001.fastq.gz	F8D3_S345_L001_R2_001.fastq.gz	F8D3	Female	Early	D003	3	iMAPtrainingSet
F8D004	F8D4	NA	NA	NA	F8D4_S346_L001_R1_001.fastq.gz	F8D4_S346_L001_R2_001.fastq.gz	F8D4	Female	Early	D004	4	iMAPtrainingSet
F8D005	F8D5	NA	NA	NA	F8D5_S347_L001_R1_001.fastq.gz	F8D5_S347_L001_R2_001.fastq.gz	F8D5	Female	Early	D005	5	iMAPtrainingSet
F8D006	F8D6	NA	NA	NA	F8D6_S348_L001_R1_001.fastq.gz	F8D6_S348_L001_R2_001.fastq.gz	F8D6	Female	Early	D006	6	iMAPtrainingSet
F8D007	F8D7	NA	NA	NA	F8D7_S349_L001_R1_001.fastq.gz	F8D7_S349_L001_R2_001.fastq.gz	F8D7	Female	Early	D007	7	iMAPtrainingSet
F8D008	F8D8	NA	NA	NA	F8D8_S350_L001_R1_001.fastq.gz	F8D8_S350_L001_R2_001.fastq.gz	F8D8	Female	Early	D008	8	iMAPtrainingSet
F8D009	F8D9	NA	NA	NA	F8D9_S351_L001_R1_001.fastq.gz	F8D9_S351_L001_R2_001.fastq.gz	F8D9	Female	Early	D009	9	iMAPtrainingSet
F8D025	F8D25	NA	NA	NA	F8D25_S352_L001_R1_001.fastq.gz	F8D25_S352_L001_R2_001.fastq.gz	F8D25	Female	Early	D025	25	iMAPtrainingSet
F8D045	F8D45	NA	NA	NA	F8D45_S353_L001_R1_001.fastq.gz	F8D45_S353_L001_R2_001.fastq.gz	F8D45	Female	Early	D045	45	iMAPtrainingSet
F8D065	F8D65	NA	NA	NA	F8D65_S354_L001_R1_001.fastq.gz	F8D65_S354_L001_R2_001.fastq.gz	F8D65	Female	Early	D065	65	iMAPtrainingSet
F8D125	F8D125	NA	NA	NA	F8D125_S355_L001_R1_001.fastq.gz	F8D125_S355_L001_R2_001.fastq.gz	F8D125	Female	Late	D125	125	iMAPtrainingSet
F8D141	F8D141	NA	NA	NA	F8D141_S356_L001_R1_001.fastq.gz	F8D141_S356_L001_R2_001.fastq.gz	F8D141	Female	Late	D141	141	iMAPtrainingSet
F8D142	F8D142	NA	NA	NA	F8D142_S357_L001_R1_001.fastq.gz	F8D142_S357_L001_R2_001.fastq.gz	F8D142	Female	Late	D142	142	iMAPtrainingSet
F8D143	F8D143	NA	NA	NA	F8D143_S358_L001_R1_001.fastq.gz	F8D143_S358_L001_R2_001.fastq.gz	F8D143	Female	Late	D143	143	iMAPtrainingSet
F8D144	F8D144	NA	NA	NA	F8D144_S359_L001_R1_001.fastq.gz	F8D144_S359_L001_R2_001.fastq.gz	F8D144	Female	Late	D144	144	iMAPtrainingSet
F8D145	F8D145	NA	NA	NA	F8D145_S360_L001_R1_001.fastq.gz	F8D145_S360_L001_R2_001.fastq.gz	F8D145	Female	Late	D145	145	iMAPtrainingSet
F8D146	F8D146	NA	NA	NA	F8D146_S361_L001_R1_001.fastq.gz	F8D146_S361_L001_R2_001.fastq.gz	F8D146	Female	Late	D146	146	iMAPtrainingSet
F8D147	F8D147	NA	NA	NA	F8D147_S362_L001_R1_001.fastq.gz	F8D147_S362_L001_R2_001.fastq.gz	F8D147	Female	Late	D147	147	iMAPtrainingSet
F8D148	F8D148	NA	NA	NA	F8D148_S363_L001_R1_001.fastq.gz	F8D148_S363_L001_R2_001.fastq.gz	F8D148	Female	Late	D148	148	iMAPtrainingSet
F8D149	F8D149	NA	NA	NA	F8D149_S364_L001_R1_001.fastq.gz	F8D149_S364_L001_R2_001.fastq.gz	F8D149	Female	Late	D149	149	iMAPtrainingSet
F8D150	F8D150	NA	NA	NA	F8D150_S365_L001_R1_001.fastq.gz	F8D150_S365_L001_R2_001.fastq.gz	F8D150	Female	Late	D150	150	iMAPtrainingSet
M1D000	M1D0	NA	NA	NA	M1D0_S1_L001_R1_001.fastq.gz	M1D0_S1_L001_R2_001.fastq.gz	M1D0	Male	Early	D000	0	iMAPtrainingSet
M1D001	M1D1	NA	NA	NA	M1D1_S2_L001_R1_001.fastq.gz	M1D1_S2_L001_R2_001.fastq.gz	M1D1	Male	Early	D001	1	iMAPtrainingSet
M1D002	M1D2	NA	NA	NA	M1D2_S3_L001_R1_001.fastq.gz	M1D2_S3_L001_R2_001.fastq.gz	M1D2	Male	Early	D002	2	iMAPtrainingSet
M1D003	M1D3	NA	NA	NA	M1D3_S4_L001_R1_001.fastq.gz	M1D3_S4_L001_R2_001.fastq.gz	M1D3	Male	Early	D003	3	iMAPtrainingSet
M1D004	M1D4	NA	NA	NA	M1D4_S5_L001_R1_001.fastq.gz	M1D4_S5_L001_R2_001.fastq.gz	M1D4	Male	Early	D004	4	iMAPtrainingSet
M1D005	M1D5	NA	NA	NA	M1D5_S6_L001_R1_001.fastq.gz	M1D5_S6_L001_R2_001.fastq.gz	M1D5	Male	Early	D005	5	iMAPtrainingSet
M1D006	M1D6	NA	NA	NA	M1D6_S7_L001_R1_001.fastq.gz	M1D6_S7_L001_R2_001.fastq.gz	M1D6	Male	Early	D006	6	iMAPtrainingSet
M1D007	M1D7	NA	NA	NA	M1D7_S8_L001_R1_001.fastq.gz	M1D7_S8_L001_R2_001.fastq.gz	M1D7	Male	Early	D007	7	iMAPtrainingSet
M1D008	M1D8	NA	NA	NA	M1D8_S9_L001_R1_001.fastq.gz	M1D8_S9_L001_R2_001.fastq.gz	M1D8	Male	Early	D008	8	iMAPtrainingSet
M1D009	M1D9	NA	NA	NA	M1D9_S10_L001_R1_001.fastq.gz	M1D9_S10_L001_R2_001.fastq.gz	M1D9	Male	Early	D009	9	iMAPtrainingSet
M1D011	M1D11	NA	NA	NA	M1D11_S11_L001_R1_001.fastq.gz	M1D11_S11_L001_R2_001.fastq.gz	M1D11	Male	Early	D011	11	iMAPtrainingSet
M1D013	M1D13	NA	NA	NA	M1D13_S12_L001_R1_001.fastq.gz	M1D13_S12_L001_R2_001.fastq.gz	M1D13	Male	Early	D013	13	iMAPtrainingSet
M1D015	M1D15	NA	NA	NA	M1D15_S13_L001_R1_001.fastq.gz	M1D15_S13_L001_R2_001.fastq.gz	M1D15	Male	Early	D015	15	iMAPtrainingSet
M1D017	M1D17	NA	NA	NA	M1D17_S14_L001_R1_001.fastq.gz	M1D17_S14_L001_R2_001.fastq.gz	M1D17	Male	Early	D017	17	iMAPtrainingSet
M1D019	M1D19	NA	NA	NA	M1D19_S15_L001_R1_001.fastq.gz	M1D19_S15_L001_R2_001.fastq.gz	M1D19	Male	Early	D019	19	iMAPtrainingSet
M1D021	M1D21	NA	NA	NA	M1D21_S16_L001_R1_001.fastq.gz	M1D21_S16_L001_R2_001.fastq.gz	M1D21	Male	Early	D021	21	iMAPtrainingSet
M1D025	M1D25	NA	NA	NA	M1D25_S17_L001_R1_001.fastq.gz	M1D25_S17_L001_R2_001.fastq.gz	M1D25	Male	Early	D025	25	iMAPtrainingSet
M1D065	M1D65	NA	NA	NA	M1D65_S18_L001_R1_001.fastq.gz	M1D65_S18_L001_R2_001.fastq.gz	M1D65	Male	Early	D065	65	iMAPtrainingSet
M1D125	M1D125	NA	NA	NA	M1D125_S19_L001_R1_001.fastq.gz	M1D125_S19_L001_R2_001.fastq.gz	M1D125	Male	Late	D125	125	iMAPtrainingSet
M1D141	M1D141	NA	NA	NA	M1D141_S20_L001_R1_001.fastq.gz	M1D141_S20_L001_R2_001.fastq.gz	M1D141	Male	Late	D141	141	iMAPtrainingSet
M1D142	M1D142	NA	NA	NA	M1D142_S21_L001_R1_001.fastq.gz	M1D142_S21_L001_R2_001.fastq.gz	M1D142	Male	Late	D142	142	iMAPtrainingSet
M1D143	M1D143	NA	NA	NA	M1D143_S22_L001_R1_001.fastq.gz	M1D143_S22_L001_R2_001.fastq.gz	M1D143	Male	Late	D143	143	iMAPtrainingSet
M1D144	M1D144	NA	NA	NA	M1D144_S23_L001_R1_001.fastq.gz	M1D144_S23_L001_R2_001.fastq.gz	M1D144	Male	Late	D144	144	iMAPtrainingSet
M1D145	M1D145	NA	NA	NA	M1D145_S24_L001_R1_001.fastq.gz	M1D145_S24_L001_R2_001.fastq.gz	M1D145	Male	Late	D145	145	iMAPtrainingSet
M1D146	M1D146	NA	NA	NA	M1D146_S25_L001_R1_001.fastq.gz	M1D146_S25_L001_R2_001.fastq.gz	M1D146	Male	Late	D146	146	iMAPtrainingSet
M1D147	M1D147	NA	NA	NA	M1D147_S26_L001_R1_001.fastq.gz	M1D147_S26_L001_R2_001.fastq.gz	M1D147	Male	Late	D147	147	iMAPtrainingSet
M1D148	M1D148	NA	NA	NA	M1D148_S27_L001_R1_001.fastq.gz	M1D148_S27_L001_R2_001.fastq.gz	M1D148	Male	Late	D148	148	iMAPtrainingSet
M1D149	M1D149	NA	NA	NA	M1D149_S28_L001_R1_001.fastq.gz	M1D149_S28_L001_R2_001.fastq.gz	M1D149	Male	Late	D149	149	iMAPtrainingSet
M1D364	M1D364	NA	NA	NA	M1D364_S29_L001_R1_001.fastq.gz	M1D364_S29_L001_R2_001.fastq.gz	M1D364	Male	Late	D364	364	iMAPtrainingSet
M2D000	M2D0	NA	NA	NA	M2D0_S30_L001_R1_001.fastq.gz	M2D0_S30_L001_R2_001.fastq.gz	M2D0	Male	Early	D000	0	iMAPtrainingSet
M2D001	M2D1	NA	NA	NA	M2D1_S31_L001_R1_001.fastq.gz	M2D1_S31_L001_R2_001.fastq.gz	M2D1	Male	Early	D001	1	iMAPtrainingSet
M2D002	M2D2	NA	NA	NA	M2D2_S32_L001_R1_001.fastq.gz	M2D2_S32_L001_R2_001.fastq.gz	M2D2	Male	Early	D002	2	iMAPtrainingSet
M2D003	M2D3	NA	NA	NA	M2D3_S33_L001_R1_001.fastq.gz	M2D3_S33_L001_R2_001.fastq.gz	M2D3	Male	Early	D003	3	iMAPtrainingSet
M2D004	M2D4	NA	NA	NA	M2D4_S34_L001_R1_001.fastq.gz	M2D4_S34_L001_R2_001.fastq.gz	M2D4	Male	Early	D004	4	iMAPtrainingSet
M2D005	M2D5	NA	NA	NA	M2D5_S35_L001_R1_001.fastq.gz	M2D5_S35_L001_R2_001.fastq.gz	M2D5	Male	Early	D005	5	iMAPtrainingSet
M2D006	M2D6	NA	NA	NA	M2D6_S36_L001_R1_001.fastq.gz	M2D6_S36_L001_R2_001.fastq.gz	M2D6	Male	Early	D006	6	iMAPtrainingSet
M2D007	M2D7	NA	NA	NA	M2D7_S37_L001_R1_001.fastq.gz	M2D7_S37_L001_R2_001.fastq.gz	M2D7	Male	Early	D007	7	iMAPtrainingSet
M2D008	M2D8	NA	NA	NA	M2D8_S38_L001_R1_001.fastq.gz	M2D8_S38_L001_R2_001.fastq.gz	M2D8	Male	Early	D008	8	iMAPtrainingSet
M2D009	M2D9	NA	NA	NA	M2D9_S39_L001_R1_001.fastq.gz	M2D9_S39_L001_R2_001.fastq.gz	M2D9	Male	Early	D009	9	iMAPtrainingSet
M2D011	M2D11	NA	NA	NA	M2D11_S40_L001_R1_001.fastq.gz	M2D11_S40_L001_R2_001.fastq.gz	M2D11	Male	Early	D011	11	iMAPtrainingSet
M2D013	M2D13	NA	NA	NA	M2D13_S41_L001_R1_001.fastq.gz	M2D13_S41_L001_R2_001.fastq.gz	M2D13	Male	Early	D013	13	iMAPtrainingSet
M2D015	M2D15	NA	NA	NA	M2D15_S42_L001_R1_001.fastq.gz	M2D15_S42_L001_R2_001.fastq.gz	M2D15	Male	Early	D015	15	iMAPtrainingSet
M2D017	M2D17	NA	NA	NA	M2D17_S43_L001_R1_001.fastq.gz	M2D17_S43_L001_R2_001.fastq.gz	M2D17	Male	Early	D017	17	iMAPtrainingSet
M2D019	M2D19	NA	NA	NA	M2D19_S44_L001_R1_001.fastq.gz	M2D19_S44_L001_R2_001.fastq.gz	M2D19	Male	Early	D019	19	iMAPtrainingSet
M2D021	M2D21	NA	NA	NA	M2D21_S45_L001_R1_001.fastq.gz	M2D21_S45_L001_R2_001.fastq.gz	M2D21	Male	Early	D021	21	iMAPtrainingSet
M2D025	M2D25	NA	NA	NA	M2D25_S46_L001_R1_001.fastq.gz	M2D25_S46_L001_R2_001.fastq.gz	M2D25	Male	Early	D025	25	iMAPtrainingSet
M2D065	M2D65	NA	NA	NA	M2D65_S47_L001_R1_001.fastq.gz	M2D65_S47_L001_R2_001.fastq.gz	M2D65	Male	Early	D065	65	iMAPtrainingSet
M2D125	M2D125	NA	NA	NA	M2D125_S48_L001_R1_001.fastq.gz	M2D125_S48_L001_R2_001.fastq.gz	M2D125	Male	Late	D125	125	iMAPtrainingSet
M2D141	M2D141	NA	NA	NA	M2D141_S49_L001_R1_001.fastq.gz	M2D141_S49_L001_R2_001.fastq.gz	M2D141	Male	Late	D141	141	iMAPtrainingSet
M2D142	M2D142	NA	NA	NA	M2D142_S50_L001_R1_001.fastq.gz	M2D142_S50_L001_R2_001.fastq.gz	M2D142	Male	Late	D142	142	iMAPtrainingSet
M2D143	M2D143	NA	NA	NA	M2D143_S51_L001_R1_001.fastq.gz	M2D143_S51_L001_R2_001.fastq.gz	M2D143	Male	Late	D143	143	iMAPtrainingSet
M2D144	M2D144	NA	NA	NA	M2D144_S52_L001_R1_001.fastq.gz	M2D144_S52_L001_R2_001.fastq.gz	M2D144	Male	Late	D144	144	iMAPtrainingSet
M2D145	M2D145	NA	NA	NA	M2D145_S53_L001_R1_001.fastq.gz	M2D145_S53_L001_R2_001.fastq.gz	M2D145	Male	Late	D145	145	iMAPtrainingSet
M2D146	M2D146	NA	NA	NA	M2D146_S54_L001_R1_001.fastq.gz	M2D146_S54_L001_R2_001.fastq.gz	M2D146	Male	Late	D146	146	iMAPtrainingSet
M2D147	M2D147	NA	NA	NA	M2D147_S55_L001_R1_001.fastq.gz	M2D147_S55_L001_R2_001.fastq.gz	M2D147	Male	Late	D147	147	iMAPtrainingSet
M2D148	M2D148	NA	NA	NA	M2D148_S56_L001_R1_001.fastq.gz	M2D148_S56_L001_R2_001.fastq.gz	M2D148	Male	Late	D148	148	iMAPtrainingSet
M2D149	M2D149	NA	NA	NA	M2D149_S57_L001_R1_001.fastq.gz	M2D149_S57_L001_R2_001.fastq.gz	M2D149	Male	Late	D149	149	iMAPtrainingSet
M2D150	M2D150	NA	NA	NA	M2D150_S58_L001_R1_001.fastq.gz	M2D150_S58_L001_R2_001.fastq.gz	M2D150	Male	Late	D150	150	iMAPtrainingSet
M2D364	M2D364	NA	NA	NA	M2D364_S59_L001_R1_001.fastq.gz	M2D364_S59_L001_R2_001.fastq.gz	M2D364	Male	Late	D364	364	iMAPtrainingSet
M3D000	M3D0	NA	NA	NA	M3D0_S60_L001_R1_001.fastq.gz	M3D0_S60_L001_R2_001.fastq.gz	M3D0	Male	Early	D000	0	iMAPtrainingSet
M3D001	M3D1	NA	NA	NA	M3D1_S61_L001_R1_001.fastq.gz	M3D1_S61_L001_R2_001.fastq.gz	M3D1	Male	Early	D001	1	iMAPtrainingSet
M3D002	M3D2	NA	NA	NA	M3D2_S62_L001_R1_001.fastq.gz	M3D2_S62_L001_R2_001.fastq.gz	M3D2	Male	Early	D002	2	iMAPtrainingSet
M3D003	M3D3	NA	NA	NA	M3D3_S63_L001_R1_001.fastq.gz	M3D3_S63_L001_R2_001.fastq.gz	M3D3	Male	Early	D003	3	iMAPtrainingSet
M3D004	M3D4	NA	NA	NA	M3D4_S64_L001_R1_001.fastq.gz	M3D4_S64_L001_R2_001.fastq.gz	M3D4	Male	Early	D004	4	iMAPtrainingSet
M3D005	M3D5	NA	NA	NA	M3D5_S65_L001_R1_001.fastq.gz	M3D5_S65_L001_R2_001.fastq.gz	M3D5	Male	Early	D005	5	iMAPtrainingSet
M3D006	M3D6	NA	NA	NA	M3D6_S66_L001_R1_001.fastq.gz	M3D6_S66_L001_R2_001.fastq.gz	M3D6	Male	Early	D006	6	iMAPtrainingSet
M3D007	M3D7	NA	NA	NA	M3D7_S67_L001_R1_001.fastq.gz	M3D7_S67_L001_R2_001.fastq.gz	M3D7	Male	Early	D007	7	iMAPtrainingSet
M3D008	M3D8	NA	NA	NA	M3D8_S68_L001_R1_001.fastq.gz	M3D8_S68_L001_R2_001.fastq.gz	M3D8	Male	Early	D008	8	iMAPtrainingSet
M3D009	M3D9	NA	NA	NA	M3D9_S69_L001_R1_001.fastq.gz	M3D9_S69_L001_R2_001.fastq.gz	M3D9	Male	Early	D009	9	iMAPtrainingSet
M3D011	M3D11	NA	NA	NA	M3D11_S70_L001_R1_001.fastq.gz	M3D11_S70_L001_R2_001.fastq.gz	M3D11	Male	Early	D011	11	iMAPtrainingSet
M3D013	M3D13	NA	NA	NA	M3D13_S71_L001_R1_001.fastq.gz	M3D13_S71_L001_R2_001.fastq.gz	M3D13	Male	Early	D013	13	iMAPtrainingSet
M3D015	M3D15	NA	NA	NA	M3D15_S72_L001_R1_001.fastq.gz	M3D15_S72_L001_R2_001.fastq.gz	M3D15	Male	Early	D015	15	iMAPtrainingSet
M3D017	M3D17	NA	NA	NA	M3D17_S73_L001_R1_001.fastq.gz	M3D17_S73_L001_R2_001.fastq.gz	M3D17	Male	Early	D017	17	iMAPtrainingSet
M3D019	M3D19	NA	NA	NA	M3D19_S74_L001_R1_001.fastq.gz	M3D19_S74_L001_R2_001.fastq.gz	M3D19	Male	Early	D019	19	iMAPtrainingSet
M3D021	M3D21	NA	NA	NA	M3D21_S75_L001_R1_001.fastq.gz	M3D21_S75_L001_R2_001.fastq.gz	M3D21	Male	Early	D021	21	iMAPtrainingSet
M3D025	M3D25	NA	NA	NA	M3D25_S76_L001_R1_001.fastq.gz	M3D25_S76_L001_R2_001.fastq.gz	M3D25	Male	Early	D025	25	iMAPtrainingSet
M3D045	M3D45	NA	NA	NA	M3D45_S77_L001_R1_001.fastq.gz	M3D45_S77_L001_R2_001.fastq.gz	M3D45	Male	Early	D045	45	iMAPtrainingSet
M3D065	M3D65	NA	NA	NA	M3D65_S78_L001_R1_001.fastq.gz	M3D65_S78_L001_R2_001.fastq.gz	M3D65	Male	Early	D065	65	iMAPtrainingSet
M3D125	M3D125	NA	NA	NA	M3D125_S79_L001_R1_001.fastq.gz	M3D125_S79_L001_R2_001.fastq.gz	M3D125	Male	Late	D125	125	iMAPtrainingSet
M3D141	M3D141	NA	NA	NA	M3D141_S80_L001_R1_001.fastq.gz	M3D141_S80_L001_R2_001.fastq.gz	M3D141	Male	Late	D141	141	iMAPtrainingSet
M3D142	M3D142	NA	NA	NA	M3D142_S81_L001_R1_001.fastq.gz	M3D142_S81_L001_R2_001.fastq.gz	M3D142	Male	Late	D142	142	iMAPtrainingSet
M3D143	M3D143	NA	NA	NA	M3D143_S82_L001_R1_001.fastq.gz	M3D143_S82_L001_R2_001.fastq.gz	M3D143	Male	Late	D143	143	iMAPtrainingSet
M3D144	M3D144	NA	NA	NA	M3D144_S83_L001_R1_001.fastq.gz	M3D144_S83_L001_R2_001.fastq.gz	M3D144	Male	Late	D144	144	iMAPtrainingSet
M3D145	M3D145	NA	NA	NA	M3D145_S84_L001_R1_001.fastq.gz	M3D145_S84_L001_R2_001.fastq.gz	M3D145	Male	Late	D145	145	iMAPtrainingSet
M3D146	M3D146	NA	NA	NA	M3D146_S85_L001_R1_001.fastq.gz	M3D146_S85_L001_R2_001.fastq.gz	M3D146	Male	Late	D146	146	iMAPtrainingSet
M3D147	M3D147	NA	NA	NA	M3D147_S86_L001_R1_001.fastq.gz	M3D147_S86_L001_R2_001.fastq.gz	M3D147	Male	Late	D147	147	iMAPtrainingSet
M3D148	M3D148	NA	NA	NA	M3D148_S87_L001_R1_001.fastq.gz	M3D148_S87_L001_R2_001.fastq.gz	M3D148	Male	Late	D148	148	iMAPtrainingSet
M3D149	M3D149	NA	NA	NA	M3D149_S88_L001_R1_001.fastq.gz	M3D149_S88_L001_R2_001.fastq.gz	M3D149	Male	Late	D149	149	iMAPtrainingSet
M3D150	M3D150	NA	NA	NA	M3D150_S89_L001_R1_001.fastq.gz	M3D150_S89_L001_R2_001.fastq.gz	M3D150	Male	Late	D150	150	iMAPtrainingSet
M3D175	M3D175	NA	NA	NA	M3D175_S90_L001_R1_001.fastq.gz	M3D175_S90_L001_R2_001.fastq.gz	M3D175	Male	Late	D175	175	iMAPtrainingSet
M3D364	M3D364	NA	NA	NA	M3D364_S91_L001_R1_001.fastq.gz	M3D364_S91_L001_R2_001.fastq.gz	M3D364	Male	Late	D364	364	iMAPtrainingSet
M4D000	M4D0	NA	NA	NA	M4D0_S92_L001_R1_001.fastq.gz	M4D0_S92_L001_R2_001.fastq.gz	M4D0	Male	Early	D000	0	iMAPtrainingSet
M4D001	M4D1	NA	NA	NA	M4D1_S93_L001_R1_001.fastq.gz	M4D1_S93_L001_R2_001.fastq.gz	M4D1	Male	Early	D001	1	iMAPtrainingSet
M4D002	M4D2	NA	NA	NA	M4D2_S94_L001_R1_001.fastq.gz	M4D2_S94_L001_R2_001.fastq.gz	M4D2	Male	Early	D002	2	iMAPtrainingSet
M4D003	M4D3	NA	NA	NA	M4D3_S95_L001_R1_001.fastq.gz	M4D3_S95_L001_R2_001.fastq.gz	M4D3	Male	Early	D003	3	iMAPtrainingSet
M4D004	M4D4	NA	NA	NA	M4D4_S96_L001_R1_001.fastq.gz	M4D4_S96_L001_R2_001.fastq.gz	M4D4	Male	Early	D004	4	iMAPtrainingSet
M4D005	M4D5	NA	NA	NA	M4D5_S97_L001_R1_001.fastq.gz	M4D5_S97_L001_R2_001.fastq.gz	M4D5	Male	Early	D005	5	iMAPtrainingSet
M4D006	M4D6	NA	NA	NA	M4D6_S98_L001_R1_001.fastq.gz	M4D6_S98_L001_R2_001.fastq.gz	M4D6	Male	Early	D006	6	iMAPtrainingSet
M4D007	M4D7	NA	NA	NA	M4D7_S99_L001_R1_001.fastq.gz	M4D7_S99_L001_R2_001.fastq.gz	M4D7	Male	Early	D007	7	iMAPtrainingSet
M4D008	M4D8	NA	NA	NA	M4D8_S100_L001_R1_001.fastq.gz	M4D8_S100_L001_R2_001.fastq.gz	M4D8	Male	Early	D008	8	iMAPtrainingSet
M4D009	M4D9	NA	NA	NA	M4D9_S101_L001_R1_001.fastq.gz	M4D9_S101_L001_R2_001.fastq.gz	M4D9	Male	Early	D009	9	iMAPtrainingSet
M4D011	M4D11	NA	NA	NA	M4D11_S102_L001_R1_001.fastq.gz	M4D11_S102_L001_R2_001.fastq.gz	M4D11	Male	Early	D011	11	iMAPtrainingSet
M4D013	M4D13	NA	NA	NA	M4D13_S103_L001_R1_001.fastq.gz	M4D13_S103_L001_R2_001.fastq.gz	M4D13	Male	Early	D013	13	iMAPtrainingSet
M4D015	M4D15	NA	NA	NA	M4D15_S104_L001_R1_001.fastq.gz	M4D15_S104_L001_R2_001.fastq.gz	M4D15	Male	Early	D015	15	iMAPtrainingSet
M4D017	M4D17	NA	NA	NA	M4D17_S105_L001_R1_001.fastq.gz	M4D17_S105_L001_R2_001.fastq.gz	M4D17	Male	Early	D017	17	iMAPtrainingSet
M4D019	M4D19	NA	NA	NA	M4D19_S106_L001_R1_001.fastq.gz	M4D19_S106_L001_R2_001.fastq.gz	M4D19	Male	Early	D019	19	iMAPtrainingSet
M4D021	M4D21	NA	NA	NA	M4D21_S107_L001_R1_001.fastq.gz	M4D21_S107_L001_R2_001.fastq.gz	M4D21	Male	Early	D021	21	iMAPtrainingSet
M4D025	M4D25	NA	NA	NA	M4D25_S108_L001_R1_001.fastq.gz	M4D25_S108_L001_R2_001.fastq.gz	M4D25	Male	Early	D025	25	iMAPtrainingSet
M4D045	M4D45	NA	NA	NA	M4D45_S109_L001_R1_001.fastq.gz	M4D45_S109_L001_R2_001.fastq.gz	M4D45	Male	Early	D045	45	iMAPtrainingSet
M4D065	M4D65	NA	NA	NA	M4D65_S110_L001_R1_001.fastq.gz	M4D65_S110_L001_R2_001.fastq.gz	M4D65	Male	Early	D065	65	iMAPtrainingSet
M4D125	M4D125	NA	NA	NA	M4D125_S111_L001_R1_001.fastq.gz	M4D125_S111_L001_R2_001.fastq.gz	M4D125	Male	Late	D125	125	iMAPtrainingSet
M4D141	M4D141	NA	NA	NA	M4D141_S112_L001_R1_001.fastq.gz	M4D141_S112_L001_R2_001.fastq.gz	M4D141	Male	Late	D141	141	iMAPtrainingSet
M4D142	M4D142	NA	NA	NA	M4D142_S113_L001_R1_001.fastq.gz	M4D142_S113_L001_R2_001.fastq.gz	M4D142	Male	Late	D142	142	iMAPtrainingSet
M4D143	M4D143	NA	NA	NA	M4D143_S114_L001_R1_001.fastq.gz	M4D143_S114_L001_R2_001.fastq.gz	M4D143	Male	Late	D143	143	iMAPtrainingSet
M4D144	M4D144	NA	NA	NA	M4D144_S115_L001_R1_001.fastq.gz	M4D144_S115_L001_R2_001.fastq.gz	M4D144	Male	Late	D144	144	iMAPtrainingSet
M4D145	M4D145	NA	NA	NA	M4D145_S116_L001_R1_001.fastq.gz	M4D145_S116_L001_R2_001.fastq.gz	M4D145	Male	Late	D145	145	iMAPtrainingSet
M4D146	M4D146	NA	NA	NA	M4D146_S117_L001_R1_001.fastq.gz	M4D146_S117_L001_R2_001.fastq.gz	M4D146	Male	Late	D146	146	iMAPtrainingSet
M4D147	M4D147	NA	NA	NA	M4D147_S118_L001_R1_001.fastq.gz	M4D147_S118_L001_R2_001.fastq.gz	M4D147	Male	Late	D147	147	iMAPtrainingSet
M4D148	M4D148	NA	NA	NA	M4D148_S119_L001_R1_001.fastq.gz	M4D148_S119_L001_R2_001.fastq.gz	M4D148	Male	Late	D148	148	iMAPtrainingSet
M4D149	M4D149	NA	NA	NA	M4D149_S120_L001_R1_001.fastq.gz	M4D149_S120_L001_R2_001.fastq.gz	M4D149	Male	Late	D149	149	iMAPtrainingSet
M4D150	M4D150	NA	NA	NA	M4D150_S121_L001_R1_001.fastq.gz	M4D150_S121_L001_R2_001.fastq.gz	M4D150	Male	Late	D150	150	iMAPtrainingSet
M4D175	M4D175	NA	NA	NA	M4D175_S122_L001_R1_001.fastq.gz	M4D175_S122_L001_R2_001.fastq.gz	M4D175	Male	Late	D175	175	iMAPtrainingSet
M4D364	M4D364	NA	NA	NA	M4D364_S123_L001_R1_001.fastq.gz	M4D364_S123_L001_R2_001.fastq.gz	M4D364	Male	Late	D364	364	iMAPtrainingSet
M5D000	M5D0	NA	NA	NA	M5D0_S124_L001_R1_001.fastq.gz	M5D0_S124_L001_R2_001.fastq.gz	M5D0	Male	Early	D000	0	iMAPtrainingSet
M5D001	M5D1	NA	NA	NA	M5D1_S125_L001_R1_001.fastq.gz	M5D1_S125_L001_R2_001.fastq.gz	M5D1	Male	Early	D001	1	iMAPtrainingSet
M5D002	M5D2	NA	NA	NA	M5D2_S126_L001_R1_001.fastq.gz	M5D2_S126_L001_R2_001.fastq.gz	M5D2	Male	Early	D002	2	iMAPtrainingSet
M5D003	M5D3	NA	NA	NA	M5D3_S127_L001_R1_001.fastq.gz	M5D3_S127_L001_R2_001.fastq.gz	M5D3	Male	Early	D003	3	iMAPtrainingSet
M5D004	M5D4	NA	NA	NA	M5D4_S128_L001_R1_001.fastq.gz	M5D4_S128_L001_R2_001.fastq.gz	M5D4	Male	Early	D004	4	iMAPtrainingSet
M5D005	M5D5	NA	NA	NA	M5D5_S129_L001_R1_001.fastq.gz	M5D5_S129_L001_R2_001.fastq.gz	M5D5	Male	Early	D005	5	iMAPtrainingSet
M5D006	M5D6	NA	NA	NA	M5D6_S130_L001_R1_001.fastq.gz	M5D6_S130_L001_R2_001.fastq.gz	M5D6	Male	Early	D006	6	iMAPtrainingSet
M5D007	M5D7	NA	NA	NA	M5D7_S131_L001_R1_001.fastq.gz	M5D7_S131_L001_R2_001.fastq.gz	M5D7	Male	Early	D007	7	iMAPtrainingSet
M5D008	M5D8	NA	NA	NA	M5D8_S132_L001_R1_001.fastq.gz	M5D8_S132_L001_R2_001.fastq.gz	M5D8	Male	Early	D008	8	iMAPtrainingSet
M5D009	M5D9	NA	NA	NA	M5D9_S133_L001_R1_001.fastq.gz	M5D9_S133_L001_R2_001.fastq.gz	M5D9	Male	Early	D009	9	iMAPtrainingSet
M5D011	M5D11	NA	NA	NA	M5D11_S134_L001_R1_001.fastq.gz	M5D11_S134_L001_R2_001.fastq.gz	M5D11	Male	Early	D011	11	iMAPtrainingSet
M5D013	M5D13	NA	NA	NA	M5D13_S135_L001_R1_001.fastq.gz	M5D13_S135_L001_R2_001.fastq.gz	M5D13	Male	Early	D013	13	iMAPtrainingSet
M5D015	M5D15	NA	NA	NA	M5D15_S136_L001_R1_001.fastq.gz	M5D15_S136_L001_R2_001.fastq.gz	M5D15	Male	Early	D015	15	iMAPtrainingSet
M5D017	M5D17	NA	NA	NA	M5D17_S137_L001_R1_001.fastq.gz	M5D17_S137_L001_R2_001.fastq.gz	M5D17	Male	Early	D017	17	iMAPtrainingSet
M5D019	M5D19	NA	NA	NA	M5D19_S138_L001_R1_001.fastq.gz	M5D19_S138_L001_R2_001.fastq.gz	M5D19	Male	Early	D019	19	iMAPtrainingSet
M5D021	M5D21	NA	NA	NA	M5D21_S139_L001_R1_001.fastq.gz	M5D21_S139_L001_R2_001.fastq.gz	M5D21	Male	Early	D021	21	iMAPtrainingSet
M5D025	M5D25	NA	NA	NA	M5D25_S140_L001_R1_001.fastq.gz	M5D25_S140_L001_R2_001.fastq.gz	M5D25	Male	Early	D025	25	iMAPtrainingSet
M5D045	M5D45	NA	NA	NA	M5D45_S141_L001_R1_001.fastq.gz	M5D45_S141_L001_R2_001.fastq.gz	M5D45	Male	Early	D045	45	iMAPtrainingSet
M5D065	M5D65	NA	NA	NA	M5D65_S142_L001_R1_001.fastq.gz	M5D65_S142_L001_R2_001.fastq.gz	M5D65	Male	Early	D065	65	iMAPtrainingSet
M5D124	M5D124	NA	NA	NA	M5D124_S143_L001_R1_001.fastq.gz	M5D124_S143_L001_R2_001.fastq.gz	M5D124	Male	Late	D124	124	iMAPtrainingSet
M5D141	M5D141	NA	NA	NA	M5D141_S144_L001_R1_001.fastq.gz	M5D141_S144_L001_R2_001.fastq.gz	M5D141	Male	Late	D141	141	iMAPtrainingSet
M5D142	M5D142	NA	NA	NA	M5D142_S145_L001_R1_001.fastq.gz	M5D142_S145_L001_R2_001.fastq.gz	M5D142	Male	Late	D142	142	iMAPtrainingSet
M5D143	M5D143	NA	NA	NA	M5D143_S146_L001_R1_001.fastq.gz	M5D143_S146_L001_R2_001.fastq.gz	M5D143	Male	Late	D143	143	iMAPtrainingSet
M5D144	M5D144	NA	NA	NA	M5D144_S147_L001_R1_001.fastq.gz	M5D144_S147_L001_R2_001.fastq.gz	M5D144	Male	Late	D144	144	iMAPtrainingSet
M5D145	M5D145	NA	NA	NA	M5D145_S148_L001_R1_001.fastq.gz	M5D145_S148_L001_R2_001.fastq.gz	M5D145	Male	Late	D145	145	iMAPtrainingSet
M5D146	M5D146	NA	NA	NA	M5D146_S149_L001_R1_001.fastq.gz	M5D146_S149_L001_R2_001.fastq.gz	M5D146	Male	Late	D146	146	iMAPtrainingSet
M5D147	M5D147	NA	NA	NA	M5D147_S150_L001_R1_001.fastq.gz	M5D147_S150_L001_R2_001.fastq.gz	M5D147	Male	Late	D147	147	iMAPtrainingSet
M5D148	M5D148	NA	NA	NA	M5D148_S151_L001_R1_001.fastq.gz	M5D148_S151_L001_R2_001.fastq.gz	M5D148	Male	Late	D148	148	iMAPtrainingSet
M5D149	M5D149	NA	NA	NA	M5D149_S152_L001_R1_001.fastq.gz	M5D149_S152_L001_R2_001.fastq.gz	M5D149	Male	Late	D149	149	iMAPtrainingSet
M5D150	M5D150	NA	NA	NA	M5D150_S153_L001_R1_001.fastq.gz	M5D150_S153_L001_R2_001.fastq.gz	M5D150	Male	Late	D150	150	iMAPtrainingSet
M5D175	M5D175	NA	NA	NA	M5D175_S154_L001_R1_001.fastq.gz	M5D175_S154_L001_R2_001.fastq.gz	M5D175	Male	Late	D175	175	iMAPtrainingSet
M5D364	M5D364	NA	NA	NA	M5D364_S155_L001_R1_001.fastq.gz	M5D364_S155_L001_R2_001.fastq.gz	M5D364	Male	Late	D364	364	iMAPtrainingSet
M6D000	M6D0	NA	NA	NA	M6D0_S156_L001_R1_001.fastq.gz	M6D0_S156_L001_R2_001.fastq.gz	M6D0	Male	Early	D000	0	iMAPtrainingSet
M6D001	M6D1	NA	NA	NA	M6D1_S157_L001_R1_001.fastq.gz	M6D1_S157_L001_R2_001.fastq.gz	M6D1	Male	Early	D001	1	iMAPtrainingSet
M6D002	M6D2	NA	NA	NA	M6D2_S158_L001_R1_001.fastq.gz	M6D2_S158_L001_R2_001.fastq.gz	M6D2	Male	Early	D002	2	iMAPtrainingSet
M6D003	M6D3	NA	NA	NA	M6D3_S159_L001_R1_001.fastq.gz	M6D3_S159_L001_R2_001.fastq.gz	M6D3	Male	Early	D003	3	iMAPtrainingSet
M6D004	M6D4	NA	NA	NA	M6D4_S160_L001_R1_001.fastq.gz	M6D4_S160_L001_R2_001.fastq.gz	M6D4	Male	Early	D004	4	iMAPtrainingSet
M6D005	M6D5	NA	NA	NA	M6D5_S161_L001_R1_001.fastq.gz	M6D5_S161_L001_R2_001.fastq.gz	M6D5	Male	Early	D005	5	iMAPtrainingSet
M6D006	M6D6	NA	NA	NA	M6D6_S162_L001_R1_001.fastq.gz	M6D6_S162_L001_R2_001.fastq.gz	M6D6	Male	Early	D006	6	iMAPtrainingSet
M6D007	M6D7	NA	NA	NA	M6D7_S163_L001_R1_001.fastq.gz	M6D7_S163_L001_R2_001.fastq.gz	M6D7	Male	Early	D007	7	iMAPtrainingSet
M6D008	M6D8	NA	NA	NA	M6D8_S164_L001_R1_001.fastq.gz	M6D8_S164_L001_R2_001.fastq.gz	M6D8	Male	Early	D008	8	iMAPtrainingSet
M6D009	M6D9	NA	NA	NA	M6D9_S165_L001_R1_001.fastq.gz	M6D9_S165_L001_R2_001.fastq.gz	M6D9	Male	Early	D009	9	iMAPtrainingSet
M6D011	M6D11	NA	NA	NA	M6D11_S166_L001_R1_001.fastq.gz	M6D11_S166_L001_R2_001.fastq.gz	M6D11	Male	Early	D011	11	iMAPtrainingSet
M6D013	M6D13	NA	NA	NA	M6D13_S167_L001_R1_001.fastq.gz	M6D13_S167_L001_R2_001.fastq.gz	M6D13	Male	Early	D013	13	iMAPtrainingSet
M6D015	M6D15	NA	NA	NA	M6D15_S168_L001_R1_001.fastq.gz	M6D15_S168_L001_R2_001.fastq.gz	M6D15	Male	Early	D015	15	iMAPtrainingSet
M6D017	M6D17	NA	NA	NA	M6D17_S169_L001_R1_001.fastq.gz	M6D17_S169_L001_R2_001.fastq.gz	M6D17	Male	Early	D017	17	iMAPtrainingSet
M6D019	M6D19	NA	NA	NA	M6D19_S170_L001_R1_001.fastq.gz	M6D19_S170_L001_R2_001.fastq.gz	M6D19	Male	Early	D019	19	iMAPtrainingSet
M6D021	M6D21	NA	NA	NA	M6D21_S171_L001_R1_001.fastq.gz	M6D21_S171_L001_R2_001.fastq.gz	M6D21	Male	Early	D021	21	iMAPtrainingSet
M6D025	M6D25	NA	NA	NA	M6D25_S172_L001_R1_001.fastq.gz	M6D25_S172_L001_R2_001.fastq.gz	M6D25	Male	Early	D025	25	iMAPtrainingSet
M6D045	M6D45	NA	NA	NA	M6D45_S173_L001_R1_001.fastq.gz	M6D45_S173_L001_R2_001.fastq.gz	M6D45	Male	Early	D045	45	iMAPtrainingSet
M6D065	M6D65	NA	NA	NA	M6D65_S174_L001_R1_001.fastq.gz	M6D65_S174_L001_R2_001.fastq.gz	M6D65	Male	Early	D065	65	iMAPtrainingSet
M6D124	M6D124	NA	NA	NA	M6D124_S175_L001_R1_001.fastq.gz	M6D124_S175_L001_R2_001.fastq.gz	M6D124	Male	Late	D124	124	iMAPtrainingSet
M6D141	M6D141	NA	NA	NA	M6D141_S176_L001_R1_001.fastq.gz	M6D141_S176_L001_R2_001.fastq.gz	M6D141	Male	Late	D141	141	iMAPtrainingSet
M6D142	M6D142	NA	NA	NA	M6D142_S177_L001_R1_001.fastq.gz	M6D142_S177_L001_R2_001.fastq.gz	M6D142	Male	Late	D142	142	iMAPtrainingSet
M6D143	M6D143	NA	NA	NA	M6D143_S178_L001_R1_001.fastq.gz	M6D143_S178_L001_R2_001.fastq.gz	M6D143	Male	Late	D143	143	iMAPtrainingSet
M6D144	M6D144	NA	NA	NA	M6D144_S179_L001_R1_001.fastq.gz	M6D144_S179_L001_R2_001.fastq.gz	M6D144	Male	Late	D144	144	iMAPtrainingSet
M6D145	M6D145	NA	NA	NA	M6D145_S180_L001_R1_001.fastq.gz	M6D145_S180_L001_R2_001.fastq.gz	M6D145	Male	Late	D145	145	iMAPtrainingSet
M6D146	M6D146	NA	NA	NA	M6D146_S181_L001_R1_001.fastq.gz	M6D146_S181_L001_R2_001.fastq.gz	M6D146	Male	Late	D146	146	iMAPtrainingSet
M6D147	M6D147	NA	NA	NA	M6D147_S182_L001_R1_001.fastq.gz	M6D147_S182_L001_R2_001.fastq.gz	M6D147	Male	Late	D147	147	iMAPtrainingSet
M6D148	M6D148	NA	NA	NA	M6D148_S183_L001_R1_001.fastq.gz	M6D148_S183_L001_R2_001.fastq.gz	M6D148	Male	Late	D148	148	iMAPtrainingSet
M6D149	M6D149	NA	NA	NA	M6D149_S184_L001_R1_001.fastq.gz	M6D149_S184_L001_R2_001.fastq.gz	M6D149	Male	Late	D149	149	iMAPtrainingSet
M6D150	M6D150	NA	NA	NA	M6D150_S185_L001_R1_001.fastq.gz	M6D150_S185_L001_R2_001.fastq.gz	M6D150	Male	Late	D150	150	iMAPtrainingSet
M6D175	M6D175	NA	NA	NA	M6D175_S186_L001_R1_001.fastq.gz	M6D175_S186_L001_R2_001.fastq.gz	M6D175	Male	Late	D175	175	iMAPtrainingSet
M6D364	M6D364	NA	NA	NA	M6D364_S187_L001_R1_001.fastq.gz	M6D364_S187_L001_R2_001.fastq.gz	M6D364	Male	Late	D364	364	iMAPtrainingSet

## Sheet: mapping files (qced.files)
F3D000	F3D0_S188_L001_trim25_R1_001.nophix.fastq.gz	F3D0_S188_L001_trim25_R2_001.nophix.fastq.gz
F3D001	F3D1_S189_L001_trim25_R1_001.nophix.fastq.gz	F3D1_S189_L001_trim25_R2_001.nophix.fastq.gz
F3D002	F3D2_S190_L001_trim25_R1_001.nophix.fastq.gz	F3D2_S190_L001_trim25_R2_001.nophix.fastq.gz
F3D003	F3D3_S191_L001_trim25_R1_001.nophix.fastq.gz	F3D3_S191_L001_trim25_R2_001.nophix.fastq.gz
F3D005	F3D5_S193_L001_trim25_R1_001.nophix.fastq.gz	F3D5_S193_L001_trim25_R2_001.nophix.fastq.gz
F3D006	F3D6_S194_L001_trim25_R1_001.nophix.fastq.gz	F3D6_S194_L001_trim25_R2_001.nophix.fastq.gz
F3D007	F3D7_S195_L001_trim25_R1_001.nophix.fastq.gz	F3D7_S195_L001_trim25_R2_001.nophix.fastq.gz
F3D008	F3D8_S196_L001_trim25_R1_001.nophix.fastq.gz	F3D8_S196_L001_trim25_R2_001.nophix.fastq.gz
F3D009	F3D9_S197_L001_trim25_R1_001.nophix.fastq.gz	F3D9_S197_L001_trim25_R2_001.nophix.fastq.gz
F3D011	F3D11_S198_L001_trim25_R1_001.nophix.fastq.gz	F3D11_S198_L001_trim25_R2_001.nophix.fastq.gz
F3D013	F3D13_S199_L001_trim25_R1_001.nophix.fastq.gz	F3D13_S199_L001_trim25_R2_001.nophix.fastq.gz
F3D015	F3D15_S200_L001_trim25_R1_001.nophix.fastq.gz	F3D15_S200_L001_trim25_R2_001.nophix.fastq.gz
F3D017	F3D17_S201_L001_trim25_R1_001.nophix.fastq.gz	F3D17_S201_L001_trim25_R2_001.nophix.fastq.gz
F3D019	F3D19_S202_L001_trim25_R1_001.nophix.fastq.gz	F3D19_S202_L001_trim25_R2_001.nophix.fastq.gz
F3D021	F3D21_S203_L001_trim25_R1_001.nophix.fastq.gz	F3D21_S203_L001_trim25_R2_001.nophix.fastq.gz
F3D025	F3D25_S204_L001_trim25_R1_001.nophix.fastq.gz	F3D25_S204_L001_trim25_R2_001.nophix.fastq.gz
F3D065	F3D65_S205_L001_trim25_R1_001.nophix.fastq.gz	F3D65_S205_L001_trim25_R2_001.nophix.fastq.gz
F3D125	F3D125_S206_L001_trim25_R1_001.nophix.fastq.gz	F3D125_S206_L001_trim25_R2_001.nophix.fastq.gz
F3D141	F3D141_S207_L001_trim25_R1_001.nophix.fastq.gz	F3D141_S207_L001_trim25_R2_001.nophix.fastq.gz
F3D142	F3D142_S208_L001_trim25_R1_001.nophix.fastq.gz	F3D142_S208_L001_trim25_R2_001.nophix.fastq.gz
F3D143	F3D143_S209_L001_trim25_R1_001.nophix.fastq.gz	F3D143_S209_L001_trim25_R2_001.nophix.fastq.gz
F3D144	F3D144_S210_L001_trim25_R1_001.nophix.fastq.gz	F3D144_S210_L001_trim25_R2_001.nophix.fastq.gz
F3D145	F3D145_S211_L001_trim25_R1_001.nophix.fastq.gz	F3D145_S211_L001_trim25_R2_001.nophix.fastq.gz
F3D146	F3D146_S212_L001_trim25_R1_001.nophix.fastq.gz	F3D146_S212_L001_trim25_R2_001.nophix.fastq.gz
F3D147	F3D147_S213_L001_trim25_R1_001.nophix.fastq.gz	F3D147_S213_L001_trim25_R2_001.nophix.fastq.gz
F3D148	F3D148_S214_L001_trim25_R1_001.nophix.fastq.gz	F3D148_S214_L001_trim25_R2_001.nophix.fastq.gz
F3D149	F3D149_S215_L001_trim25_R1_001.nophix.fastq.gz	F3D149_S215_L001_trim25_R2_001.nophix.fastq.gz
F3D150	F3D150_S216_L001_trim25_R1_001.nophix.fastq.gz	F3D150_S216_L001_trim25_R2_001.nophix.fastq.gz
F3D364	F3D364_S217_L001_trim25_R1_001.nophix.fastq.gz	F3D364_S217_L001_trim25_R2_001.nophix.fastq.gz
F4D000	F4D0_S218_L001_trim25_R1_001.nophix.fastq.gz	F4D0_S218_L001_trim25_R2_001.nophix.fastq.gz
F4D001	F4D1_S219_L001_trim25_R1_001.nophix.fastq.gz	F4D1_S219_L001_trim25_R2_001.nophix.fastq.gz
F4D002	F4D2_S220_L001_trim25_R1_001.nophix.fastq.gz	F4D2_S220_L001_trim25_R2_001.nophix.fastq.gz
F4D003	F4D3_S221_L001_trim25_R1_001.nophix.fastq.gz	F4D3_S221_L001_trim25_R2_001.nophix.fastq.gz
F4D004	F4D4_S222_L001_trim25_R1_001.nophix.fastq.gz	F4D4_S222_L001_trim25_R2_001.nophix.fastq.gz
F4D005	F4D5_S223_L001_trim25_R1_001.nophix.fastq.gz	F4D5_S223_L001_trim25_R2_001.nophix.fastq.gz
F4D006	F4D6_S224_L001_trim25_R1_001.nophix.fastq.gz	F4D6_S224_L001_trim25_R2_001.nophix.fastq.gz
F4D007	F4D7_S225_L001_trim25_R1_001.nophix.fastq.gz	F4D7_S225_L001_trim25_R2_001.nophix.fastq.gz
F4D008	F4D8_S226_L001_trim25_R1_001.nophix.fastq.gz	F4D8_S226_L001_trim25_R2_001.nophix.fastq.gz
F4D009	F4D9_S227_L001_trim25_R1_001.nophix.fastq.gz	F4D9_S227_L001_trim25_R2_001.nophix.fastq.gz
F4D011	F4D11_S228_L001_trim25_R1_001.nophix.fastq.gz	F4D11_S228_L001_trim25_R2_001.nophix.fastq.gz
F4D013	F4D13_S229_L001_trim25_R1_001.nophix.fastq.gz	F4D13_S229_L001_trim25_R2_001.nophix.fastq.gz
F4D015	F4D15_S230_L001_trim25_R1_001.nophix.fastq.gz	F4D15_S230_L001_trim25_R2_001.nophix.fastq.gz
F4D017	F4D17_S231_L001_trim25_R1_001.nophix.fastq.gz	F4D17_S231_L001_trim25_R2_001.nophix.fastq.gz
F4D019	F4D19_S232_L001_trim25_R1_001.nophix.fastq.gz	F4D19_S232_L001_trim25_R2_001.nophix.fastq.gz
F4D021	F4D21_S233_L001_trim25_R1_001.nophix.fastq.gz	F4D21_S233_L001_trim25_R2_001.nophix.fastq.gz
F4D025	F4D25_S234_L001_trim25_R1_001.nophix.fastq.gz	F4D25_S234_L001_trim25_R2_001.nophix.fastq.gz
F4D065	F4D65_S235_L001_trim25_R1_001.nophix.fastq.gz	F4D65_S235_L001_trim25_R2_001.nophix.fastq.gz
F4D125	F4D125_S236_L001_trim25_R1_001.nophix.fastq.gz	F4D125_S236_L001_trim25_R2_001.nophix.fastq.gz
F4D141	F4D141_S237_L001_trim25_R1_001.nophix.fastq.gz	F4D141_S237_L001_trim25_R2_001.nophix.fastq.gz
F4D142	F4D142_S238_L001_trim25_R1_001.nophix.fastq.gz	F4D142_S238_L001_trim25_R2_001.nophix.fastq.gz
F4D143	F4D143_S239_L001_trim25_R1_001.nophix.fastq.gz	F4D143_S239_L001_trim25_R2_001.nophix.fastq.gz
F4D144	F4D144_S240_L001_trim25_R1_001.nophix.fastq.gz	F4D144_S240_L001_trim25_R2_001.nophix.fastq.gz
F4D145	F4D145_S241_L001_trim25_R1_001.nophix.fastq.gz	F4D145_S241_L001_trim25_R2_001.nophix.fastq.gz
F4D146	F4D146_S242_L001_trim25_R1_001.nophix.fastq.gz	F4D146_S242_L001_trim25_R2_001.nophix.fastq.gz
F4D147	F4D147_S243_L001_trim25_R1_001.nophix.fastq.gz	F4D147_S243_L001_trim25_R2_001.nophix.fastq.gz
F4D148	F4D148_S244_L001_trim25_R1_001.nophix.fastq.gz	F4D148_S244_L001_trim25_R2_001.nophix.fastq.gz
F4D149	F4D149_S245_L001_trim25_R1_001.nophix.fastq.gz	F4D149_S245_L001_trim25_R2_001.nophix.fastq.gz
F4D150	F4D150_S246_L001_trim25_R1_001.nophix.fastq.gz	F4D150_S246_L001_trim25_R2_001.nophix.fastq.gz
F4D302	F4D302_S247_L001_trim25_R1_001.nophix.fastq.gz	F4D302_S247_L001_trim25_R2_001.nophix.fastq.gz
F5D000	F5D0_S248_L001_trim25_R1_001.nophix.fastq.gz	F5D0_S248_L001_trim25_R2_001.nophix.fastq.gz
F5D001	F5D1_S249_L001_trim25_R1_001.nophix.fastq.gz	F5D1_S249_L001_trim25_R2_001.nophix.fastq.gz
F5D002	F5D2_S250_L001_trim25_R1_001.nophix.fastq.gz	F5D2_S250_L001_trim25_R2_001.nophix.fastq.gz
F5D003	F5D3_S251_L001_trim25_R1_001.nophix.fastq.gz	F5D3_S251_L001_trim25_R2_001.nophix.fastq.gz
F5D004	F5D4_S252_L001_trim25_R1_001.nophix.fastq.gz	F5D4_S252_L001_trim25_R2_001.nophix.fastq.gz
F5D005	F5D5_S253_L001_trim25_R1_001.nophix.fastq.gz	F5D5_S253_L001_trim25_R2_001.nophix.fastq.gz
F5D006	F5D6_S254_L001_trim25_R1_001.nophix.fastq.gz	F5D6_S254_L001_trim25_R2_001.nophix.fastq.gz
F5D007	F5D7_S255_L001_trim25_R1_001.nophix.fastq.gz	F5D7_S255_L001_trim25_R2_001.nophix.fastq.gz
F5D008	F5D8_S256_L001_trim25_R1_001.nophix.fastq.gz	F5D8_S256_L001_trim25_R2_001.nophix.fastq.gz
F5D009	F5D9_S257_L001_trim25_R1_001.nophix.fastq.gz	F5D9_S257_L001_trim25_R2_001.nophix.fastq.gz
F5D011	F5D11_S258_L001_trim25_R1_001.nophix.fastq.gz	F5D11_S258_L001_trim25_R2_001.nophix.fastq.gz
F5D013	F5D13_S259_L001_trim25_R1_001.nophix.fastq.gz	F5D13_S259_L001_trim25_R2_001.nophix.fastq.gz
F5D015	F5D15_S260_L001_trim25_R1_001.nophix.fastq.gz	F5D15_S260_L001_trim25_R2_001.nophix.fastq.gz
F5D017	F5D17_S261_L001_trim25_R1_001.nophix.fastq.gz	F5D17_S261_L001_trim25_R2_001.nophix.fastq.gz
F5D019	F5D19_S262_L001_trim25_R1_001.nophix.fastq.gz	F5D19_S262_L001_trim25_R2_001.nophix.fastq.gz
F5D021	F5D21_S263_L001_trim25_R1_001.nophix.fastq.gz	F5D21_S263_L001_trim25_R2_001.nophix.fastq.gz
F5D025	F5D25_S264_L001_trim25_R1_001.nophix.fastq.gz	F5D25_S264_L001_trim25_R2_001.nophix.fastq.gz
F5D045	F5D45_S265_L001_trim25_R1_001.nophix.fastq.gz	F5D45_S265_L001_trim25_R2_001.nophix.fastq.gz
F5D065	F5D65_S266_L001_trim25_R1_001.nophix.fastq.gz	F5D65_S266_L001_trim25_R2_001.nophix.fastq.gz
F5D125	F5D125_S267_L001_trim25_R1_001.nophix.fastq.gz	F5D125_S267_L001_trim25_R2_001.nophix.fastq.gz
F5D141	F5D141_S268_L001_trim25_R1_001.nophix.fastq.gz	F5D141_S268_L001_trim25_R2_001.nophix.fastq.gz
F5D142	F5D142_S269_L001_trim25_R1_001.nophix.fastq.gz	F5D142_S269_L001_trim25_R2_001.nophix.fastq.gz
F5D143	F5D143_S270_L001_trim25_R1_001.nophix.fastq.gz	F5D143_S270_L001_trim25_R2_001.nophix.fastq.gz
F5D144	F5D144_S271_L001_trim25_R1_001.nophix.fastq.gz	F5D144_S271_L001_trim25_R2_001.nophix.fastq.gz
F5D145	F5D145_S272_L001_trim25_R1_001.nophix.fastq.gz	F5D145_S272_L001_trim25_R2_001.nophix.fastq.gz
F5D146	F5D146_S273_L001_trim25_R1_001.nophix.fastq.gz	F5D146_S273_L001_trim25_R2_001.nophix.fastq.gz
F5D147	F5D147_S274_L001_trim25_R1_001.nophix.fastq.gz	F5D147_S274_L001_trim25_R2_001.nophix.fastq.gz
F5D148	F5D148_S275_L001_trim25_R1_001.nophix.fastq.gz	F5D148_S275_L001_trim25_R2_001.nophix.fastq.gz
F5D149	F5D149_S276_L001_trim25_R1_001.nophix.fastq.gz	F5D149_S276_L001_trim25_R2_001.nophix.fastq.gz
F5D150	F5D150_S277_L001_trim25_R1_001.nophix.fastq.gz	F5D150_S277_L001_trim25_R2_001.nophix.fastq.gz
F5D165	F5D165_S278_L001_trim25_R1_001.nophix.fastq.gz	F5D165_S278_L001_trim25_R2_001.nophix.fastq.gz
F5D364	F5D364_S279_L001_trim25_R1_001.nophix.fastq.gz	F5D364_S279_L001_trim25_R2_001.nophix.fastq.gz
F6D000	F6D0_S284_L001_trim25_R1_001.nophix.fastq.gz	F6D0_S284_L001_trim25_R2_001.nophix.fastq.gz
F6D001	F6D1_S285_L001_trim25_R1_001.nophix.fastq.gz	F6D1_S285_L001_trim25_R2_001.nophix.fastq.gz
F6D002	F6D2_S286_L001_trim25_R1_001.nophix.fastq.gz	F6D2_S286_L001_trim25_R2_001.nophix.fastq.gz
F6D003	F6D3_S287_L001_trim25_R1_001.nophix.fastq.gz	F6D3_S287_L001_trim25_R2_001.nophix.fastq.gz
F6D004	F6D4_S288_L001_trim25_R1_001.nophix.fastq.gz	F6D4_S288_L001_trim25_R2_001.nophix.fastq.gz
F6D005	F6D5_S289_L001_trim25_R1_001.nophix.fastq.gz	F6D5_S289_L001_trim25_R2_001.nophix.fastq.gz
F6D006	F6D6_S290_L001_trim25_R1_001.nophix.fastq.gz	F6D6_S290_L001_trim25_R2_001.nophix.fastq.gz
F6D007	F6D7_S291_L001_trim25_R1_001.nophix.fastq.gz	F6D7_S291_L001_trim25_R2_001.nophix.fastq.gz
F6D008	F6D8_S292_L001_trim25_R1_001.nophix.fastq.gz	F6D8_S292_L001_trim25_R2_001.nophix.fastq.gz
F6D009	F6D9_S293_L001_trim25_R1_001.nophix.fastq.gz	F6D9_S293_L001_trim25_R2_001.nophix.fastq.gz
F6D011	F6D11_S294_L001_trim25_R1_001.nophix.fastq.gz	F6D11_S294_L001_trim25_R2_001.nophix.fastq.gz
F6D013	F6D13_S295_L001_trim25_R1_001.nophix.fastq.gz	F6D13_S295_L001_trim25_R2_001.nophix.fastq.gz
F6D015	F6D15_S296_L001_trim25_R1_001.nophix.fastq.gz	F6D15_S296_L001_trim25_R2_001.nophix.fastq.gz
F6D017	F6D17_S297_L001_trim25_R1_001.nophix.fastq.gz	F6D17_S297_L001_trim25_R2_001.nophix.fastq.gz
F6D019	F6D19_S298_L001_trim25_R1_001.nophix.fastq.gz	F6D19_S298_L001_trim25_R2_001.nophix.fastq.gz
F6D021	F6D21_S299_L001_trim25_R1_001.nophix.fastq.gz	F6D21_S299_L001_trim25_R2_001.nophix.fastq.gz
F6D025	F6D25_S300_L001_trim25_R1_001.nophix.fastq.gz	F6D25_S300_L001_trim25_R2_001.nophix.fastq.gz
F6D045	F6D45_S301_L001_trim25_R1_001.nophix.fastq.gz	F6D45_S301_L001_trim25_R2_001.nophix.fastq.gz
F6D065	F6D65_S302_L001_trim25_R1_001.nophix.fastq.gz	F6D65_S302_L001_trim25_R2_001.nophix.fastq.gz
F6D125	F6D125_S303_L001_trim25_R1_001.nophix.fastq.gz	F6D125_S303_L001_trim25_R2_001.nophix.fastq.gz
F6D141	F6D141_S304_L001_trim25_R1_001.nophix.fastq.gz	F6D141_S304_L001_trim25_R2_001.nophix.fastq.gz
F6D142	F6D142_S305_L001_trim25_R1_001.nophix.fastq.gz	F6D142_S305_L001_trim25_R2_001.nophix.fastq.gz
F6D143	F6D143_S306_L001_trim25_R1_001.nophix.fastq.gz	F6D143_S306_L001_trim25_R2_001.nophix.fastq.gz
F6D144	F6D144_S307_L001_trim25_R1_001.nophix.fastq.gz	F6D144_S307_L001_trim25_R2_001.nophix.fastq.gz
F6D145	F6D145_S308_L001_trim25_R1_001.nophix.fastq.gz	F6D145_S308_L001_trim25_R2_001.nophix.fastq.gz
F6D146	F6D146_S309_L001_trim25_R1_001.nophix.fastq.gz	F6D146_S309_L001_trim25_R2_001.nophix.fastq.gz
F6D147	F6D147_S310_L001_trim25_R1_001.nophix.fastq.gz	F6D147_S310_L001_trim25_R2_001.nophix.fastq.gz
F6D148	F6D148_S311_L001_trim25_R1_001.nophix.fastq.gz	F6D148_S311_L001_trim25_R2_001.nophix.fastq.gz
F6D149	F6D149_S312_L001_trim25_R1_001.nophix.fastq.gz	F6D149_S312_L001_trim25_R2_001.nophix.fastq.gz
F6D150	F6D150_S313_L001_trim25_R1_001.nophix.fastq.gz	F6D150_S313_L001_trim25_R2_001.nophix.fastq.gz
F6D165	F6D165_S314_L001_trim25_R1_001.nophix.fastq.gz	F6D165_S314_L001_trim25_R2_001.nophix.fastq.gz
F6D364	F6D364_S315_L001_trim25_R1_001.nophix.fastq.gz	F6D364_S315_L001_trim25_R2_001.nophix.fastq.gz
F7D000	F7D0_S316_L001_trim25_R1_001.nophix.fastq.gz	F7D0_S316_L001_trim25_R2_001.nophix.fastq.gz
F7D001	F7D1_S317_L001_trim25_R1_001.nophix.fastq.gz	F7D1_S317_L001_trim25_R2_001.nophix.fastq.gz
F7D002	F7D2_S318_L001_trim25_R1_001.nophix.fastq.gz	F7D2_S318_L001_trim25_R2_001.nophix.fastq.gz
F7D003	F7D3_S319_L001_trim25_R1_001.nophix.fastq.gz	F7D3_S319_L001_trim25_R2_001.nophix.fastq.gz
F7D004	F7D4_S320_L001_trim25_R1_001.nophix.fastq.gz	F7D4_S320_L001_trim25_R2_001.nophix.fastq.gz
F7D005	F7D5_S321_L001_trim25_R1_001.nophix.fastq.gz	F7D5_S321_L001_trim25_R2_001.nophix.fastq.gz
F7D006	F7D6_S322_L001_trim25_R1_001.nophix.fastq.gz	F7D6_S322_L001_trim25_R2_001.nophix.fastq.gz
F7D007	F7D7_S323_L001_trim25_R1_001.nophix.fastq.gz	F7D7_S323_L001_trim25_R2_001.nophix.fastq.gz
F7D009	F7D9_S324_L001_trim25_R1_001.nophix.fastq.gz	F7D9_S324_L001_trim25_R2_001.nophix.fastq.gz
F7D011	F7D11_S325_L001_trim25_R1_001.nophix.fastq.gz	F7D11_S325_L001_trim25_R2_001.nophix.fastq.gz
F7D013	F7D13_S326_L001_trim25_R1_001.nophix.fastq.gz	F7D13_S326_L001_trim25_R2_001.nophix.fastq.gz
F7D015	F7D15_S327_L001_trim25_R1_001.nophix.fastq.gz	F7D15_S327_L001_trim25_R2_001.nophix.fastq.gz
F7D025	F7D25_S328_L001_trim25_R1_001.nophix.fastq.gz	F7D25_S328_L001_trim25_R2_001.nophix.fastq.gz
F7D045	F7D45_S329_L001_trim25_R1_001.nophix.fastq.gz	F7D45_S329_L001_trim25_R2_001.nophix.fastq.gz
F7D065	F7D65_S330_L001_trim25_R1_001.nophix.fastq.gz	F7D65_S330_L001_trim25_R2_001.nophix.fastq.gz
F7D124	F7D124_S331_L001_trim25_R1_001.nophix.fastq.gz	F7D124_S331_L001_trim25_R2_001.nophix.fastq.gz
F7D141	F7D141_S332_L001_trim25_R1_001.nophix.fastq.gz	F7D141_S332_L001_trim25_R2_001.nophix.fastq.gz
F7D142	F7D142_S333_L001_trim25_R1_001.nophix.fastq.gz	F7D142_S333_L001_trim25_R2_001.nophix.fastq.gz
F7D143	F7D143_S334_L001_trim25_R1_001.nophix.fastq.gz	F7D143_S334_L001_trim25_R2_001.nophix.fastq.gz
F7D144	F7D144_S335_L001_trim25_R1_001.nophix.fastq.gz	F7D144_S335_L001_trim25_R2_001.nophix.fastq.gz
F7D145	F7D145_S336_L001_trim25_R1_001.nophix.fastq.gz	F7D145_S336_L001_trim25_R2_001.nophix.fastq.gz
F7D146	F7D146_S337_L001_trim25_R1_001.nophix.fastq.gz	F7D146_S337_L001_trim25_R2_001.nophix.fastq.gz
F7D147	F7D147_S338_L001_trim25_R1_001.nophix.fastq.gz	F7D147_S338_L001_trim25_R2_001.nophix.fastq.gz
F7D148	F7D148_S339_L001_trim25_R1_001.nophix.fastq.gz	F7D148_S339_L001_trim25_R2_001.nophix.fastq.gz
F7D149	F7D149_S340_L001_trim25_R1_001.nophix.fastq.gz	F7D149_S340_L001_trim25_R2_001.nophix.fastq.gz
F7D150	F7D150_S341_L001_trim25_R1_001.nophix.fastq.gz	F7D150_S341_L001_trim25_R2_001.nophix.fastq.gz
F8D000	F8D0_S342_L001_trim25_R1_001.nophix.fastq.gz	F8D0_S342_L001_trim25_R2_001.nophix.fastq.gz
F8D001	F8D1_S343_L001_trim25_R1_001.nophix.fastq.gz	F8D1_S343_L001_trim25_R2_001.nophix.fastq.gz
F8D002	F8D2_S344_L001_trim25_R1_001.nophix.fastq.gz	F8D2_S344_L001_trim25_R2_001.nophix.fastq.gz
F8D003	F8D3_S345_L001_trim25_R1_001.nophix.fastq.gz	F8D3_S345_L001_trim25_R2_001.nophix.fastq.gz
F8D004	F8D4_S346_L001_trim25_R1_001.nophix.fastq.gz	F8D4_S346_L001_trim25_R2_001.nophix.fastq.gz
F8D005	F8D5_S347_L001_trim25_R1_001.nophix.fastq.gz	F8D5_S347_L001_trim25_R2_001.nophix.fastq.gz
F8D006	F8D6_S348_L001_trim25_R1_001.nophix.fastq.gz	F8D6_S348_L001_trim25_R2_001.nophix.fastq.gz
F8D007	F8D7_S349_L001_trim25_R1_001.nophix.fastq.gz	F8D7_S349_L001_trim25_R2_001.nophix.fastq.gz
F8D008	F8D8_S350_L001_trim25_R1_001.nophix.fastq.gz	F8D8_S350_L001_trim25_R2_001.nophix.fastq.gz
F8D009	F8D9_S351_L001_trim25_R1_001.nophix.fastq.gz	F8D9_S351_L001_trim25_R2_001.nophix.fastq.gz
F8D025	F8D25_S352_L001_trim25_R1_001.nophix.fastq.gz	F8D25_S352_L001_trim25_R2_001.nophix.fastq.gz
F8D045	F8D45_S353_L001_trim25_R1_001.nophix.fastq.gz	F8D45_S353_L001_trim25_R2_001.nophix.fastq.gz
F8D065	F8D65_S354_L001_trim25_R1_001.nophix.fastq.gz	F8D65_S354_L001_trim25_R2_001.nophix.fastq.gz
F8D125	F8D125_S355_L001_trim25_R1_001.nophix.fastq.gz	F8D125_S355_L001_trim25_R2_001.nophix.fastq.gz
F8D141	F8D141_S356_L001_trim25_R1_001.nophix.fastq.gz	F8D141_S356_L001_trim25_R2_001.nophix.fastq.gz
F8D142	F8D142_S357_L001_trim25_R1_001.nophix.fastq.gz	F8D142_S357_L001_trim25_R2_001.nophix.fastq.gz
F8D143	F8D143_S358_L001_trim25_R1_001.nophix.fastq.gz	F8D143_S358_L001_trim25_R2_001.nophix.fastq.gz
F8D144	F8D144_S359_L001_trim25_R1_001.nophix.fastq.gz	F8D144_S359_L001_trim25_R2_001.nophix.fastq.gz
F8D145	F8D145_S360_L001_trim25_R1_001.nophix.fastq.gz	F8D145_S360_L001_trim25_R2_001.nophix.fastq.gz
F8D146	F8D146_S361_L001_trim25_R1_001.nophix.fastq.gz	F8D146_S361_L001_trim25_R2_001.nophix.fastq.gz
F8D147	F8D147_S362_L001_trim25_R1_001.nophix.fastq.gz	F8D147_S362_L001_trim25_R2_001.nophix.fastq.gz
F8D148	F8D148_S363_L001_trim25_R1_001.nophix.fastq.gz	F8D148_S363_L001_trim25_R2_001.nophix.fastq.gz
F8D149	F8D149_S364_L001_trim25_R1_001.nophix.fastq.gz	F8D149_S364_L001_trim25_R2_001.nophix.fastq.gz
F8D150	F8D150_S365_L001_trim25_R1_001.nophix.fastq.gz	F8D150_S365_L001_trim25_R2_001.nophix.fastq.gz
M1D000	M1D0_S1_L001_trim25_R1_001.nophix.fastq.gz	M1D0_S1_L001_trim25_R2_001.nophix.fastq.gz
M1D001	M1D1_S2_L001_trim25_R1_001.nophix.fastq.gz	M1D1_S2_L001_trim25_R2_001.nophix.fastq.gz
M1D002	M1D2_S3_L001_trim25_R1_001.nophix.fastq.gz	M1D2_S3_L001_trim25_R2_001.nophix.fastq.gz
M1D003	M1D3_S4_L001_trim25_R1_001.nophix.fastq.gz	M1D3_S4_L001_trim25_R2_001.nophix.fastq.gz
M1D004	M1D4_S5_L001_trim25_R1_001.nophix.fastq.gz	M1D4_S5_L001_trim25_R2_001.nophix.fastq.gz
M1D005	M1D5_S6_L001_trim25_R1_001.nophix.fastq.gz	M1D5_S6_L001_trim25_R2_001.nophix.fastq.gz
M1D006	M1D6_S7_L001_trim25_R1_001.nophix.fastq.gz	M1D6_S7_L001_trim25_R2_001.nophix.fastq.gz
M1D007	M1D7_S8_L001_trim25_R1_001.nophix.fastq.gz	M1D7_S8_L001_trim25_R2_001.nophix.fastq.gz
M1D008	M1D8_S9_L001_trim25_R1_001.nophix.fastq.gz	M1D8_S9_L001_trim25_R2_001.nophix.fastq.gz
M1D009	M1D9_S10_L001_trim25_R1_001.nophix.fastq.gz	M1D9_S10_L001_trim25_R2_001.nophix.fastq.gz
M1D011	M1D11_S11_L001_trim25_R1_001.nophix.fastq.gz	M1D11_S11_L001_trim25_R2_001.nophix.fastq.gz
M1D013	M1D13_S12_L001_trim25_R1_001.nophix.fastq.gz	M1D13_S12_L001_trim25_R2_001.nophix.fastq.gz
M1D015	M1D15_S13_L001_trim25_R1_001.nophix.fastq.gz	M1D15_S13_L001_trim25_R2_001.nophix.fastq.gz
M1D017	M1D17_S14_L001_trim25_R1_001.nophix.fastq.gz	M1D17_S14_L001_trim25_R2_001.nophix.fastq.gz
M1D019	M1D19_S15_L001_trim25_R1_001.nophix.fastq.gz	M1D19_S15_L001_trim25_R2_001.nophix.fastq.gz
M1D021	M1D21_S16_L001_trim25_R1_001.nophix.fastq.gz	M1D21_S16_L001_trim25_R2_001.nophix.fastq.gz
M1D025	M1D25_S17_L001_trim25_R1_001.nophix.fastq.gz	M1D25_S17_L001_trim25_R2_001.nophix.fastq.gz
M1D065	M1D65_S18_L001_trim25_R1_001.nophix.fastq.gz	M1D65_S18_L001_trim25_R2_001.nophix.fastq.gz
M1D125	M1D125_S19_L001_trim25_R1_001.nophix.fastq.gz	M1D125_S19_L001_trim25_R2_001.nophix.fastq.gz
M1D141	M1D141_S20_L001_trim25_R1_001.nophix.fastq.gz	M1D141_S20_L001_trim25_R2_001.nophix.fastq.gz
M1D142	M1D142_S21_L001_trim25_R1_001.nophix.fastq.gz	M1D142_S21_L001_trim25_R2_001.nophix.fastq.gz
M1D143	M1D143_S22_L001_trim25_R1_001.nophix.fastq.gz	M1D143_S22_L001_trim25_R2_001.nophix.fastq.gz
M1D144	M1D144_S23_L001_trim25_R1_001.nophix.fastq.gz	M1D144_S23_L001_trim25_R2_001.nophix.fastq.gz
M1D145	M1D145_S24_L001_trim25_R1_001.nophix.fastq.gz	M1D145_S24_L001_trim25_R2_001.nophix.fastq.gz
M1D146	M1D146_S25_L001_trim25_R1_001.nophix.fastq.gz	M1D146_S25_L001_trim25_R2_001.nophix.fastq.gz
M1D147	M1D147_S26_L001_trim25_R1_001.nophix.fastq.gz	M1D147_S26_L001_trim25_R2_001.nophix.fastq.gz
M1D148	M1D148_S27_L001_trim25_R1_001.nophix.fastq.gz	M1D148_S27_L001_trim25_R2_001.nophix.fastq.gz
M1D149	M1D149_S28_L001_trim25_R1_001.nophix.fastq.gz	M1D149_S28_L001_trim25_R2_001.nophix.fastq.gz
M1D364	M1D364_S29_L001_trim25_R1_001.nophix.fastq.gz	M1D364_S29_L001_trim25_R2_001.nophix.fastq.gz
M2D000	M2D0_S30_L001_trim25_R1_001.nophix.fastq.gz	M2D0_S30_L001_trim25_R2_001.nophix.fastq.gz
M2D001	M2D1_S31_L001_trim25_R1_001.nophix.fastq.gz	M2D1_S31_L001_trim25_R2_001.nophix.fastq.gz
M2D002	M2D2_S32_L001_trim25_R1_001.nophix.fastq.gz	M2D2_S32_L001_trim25_R2_001.nophix.fastq.gz
M2D003	M2D3_S33_L001_trim25_R1_001.nophix.fastq.gz	M2D3_S33_L001_trim25_R2_001.nophix.fastq.gz
M2D004	M2D4_S34_L001_trim25_R1_001.nophix.fastq.gz	M2D4_S34_L001_trim25_R2_001.nophix.fastq.gz
M2D005	M2D5_S35_L001_trim25_R1_001.nophix.fastq.gz	M2D5_S35_L001_trim25_R2_001.nophix.fastq.gz
M2D006	M2D6_S36_L001_trim25_R1_001.nophix.fastq.gz	M2D6_S36_L001_trim25_R2_001.nophix.fastq.gz
M2D007	M2D7_S37_L001_trim25_R1_001.nophix.fastq.gz	M2D7_S37_L001_trim25_R2_001.nophix.fastq.gz
M2D008	M2D8_S38_L001_trim25_R1_001.nophix.fastq.gz	M2D8_S38_L001_trim25_R2_001.nophix.fastq.gz
M2D009	M2D9_S39_L001_trim25_R1_001.nophix.fastq.gz	M2D9_S39_L001_trim25_R2_001.nophix.fastq.gz
M2D011	M2D11_S40_L001_trim25_R1_001.nophix.fastq.gz	M2D11_S40_L001_trim25_R2_001.nophix.fastq.gz
M2D013	M2D13_S41_L001_trim25_R1_001.nophix.fastq.gz	M2D13_S41_L001_trim25_R2_001.nophix.fastq.gz
M2D015	M2D15_S42_L001_trim25_R1_001.nophix.fastq.gz	M2D15_S42_L001_trim25_R2_001.nophix.fastq.gz
M2D017	M2D17_S43_L001_trim25_R1_001.nophix.fastq.gz	M2D17_S43_L001_trim25_R2_001.nophix.fastq.gz
M2D019	M2D19_S44_L001_trim25_R1_001.nophix.fastq.gz	M2D19_S44_L001_trim25_R2_001.nophix.fastq.gz
M2D021	M2D21_S45_L001_trim25_R1_001.nophix.fastq.gz	M2D21_S45_L001_trim25_R2_001.nophix.fastq.gz
M2D025	M2D25_S46_L001_trim25_R1_001.nophix.fastq.gz	M2D25_S46_L001_trim25_R2_001.nophix.fastq.gz
M2D065	M2D65_S47_L001_trim25_R1_001.nophix.fastq.gz	M2D65_S47_L001_trim25_R2_001.nophix.fastq.gz
M2D125	M2D125_S48_L001_trim25_R1_001.nophix.fastq.gz	M2D125_S48_L001_trim25_R2_001.nophix.fastq.gz
M2D141	M2D141_S49_L001_trim25_R1_001.nophix.fastq.gz	M2D141_S49_L001_trim25_R2_001.nophix.fastq.gz
M2D142	M2D142_S50_L001_trim25_R1_001.nophix.fastq.gz	M2D142_S50_L001_trim25_R2_001.nophix.fastq.gz
M2D143	M2D143_S51_L001_trim25_R1_001.nophix.fastq.gz	M2D143_S51_L001_trim25_R2_001.nophix.fastq.gz
M2D144	M2D144_S52_L001_trim25_R1_001.nophix.fastq.gz	M2D144_S52_L001_trim25_R2_001.nophix.fastq.gz
M2D145	M2D145_S53_L001_trim25_R1_001.nophix.fastq.gz	M2D145_S53_L001_trim25_R2_001.nophix.fastq.gz
M2D146	M2D146_S54_L001_trim25_R1_001.nophix.fastq.gz	M2D146_S54_L001_trim25_R2_001.nophix.fastq.gz
M2D147	M2D147_S55_L001_trim25_R1_001.nophix.fastq.gz	M2D147_S55_L001_trim25_R2_001.nophix.fastq.gz
M2D148	M2D148_S56_L001_trim25_R1_001.nophix.fastq.gz	M2D148_S56_L001_trim25_R2_001.nophix.fastq.gz
M2D149	M2D149_S57_L001_trim25_R1_001.nophix.fastq.gz	M2D149_S57_L001_trim25_R2_001.nophix.fastq.gz
M2D150	M2D150_S58_L001_trim25_R1_001.nophix.fastq.gz	M2D150_S58_L001_trim25_R2_001.nophix.fastq.gz
M2D364	M2D364_S59_L001_trim25_R1_001.nophix.fastq.gz	M2D364_S59_L001_trim25_R2_001.nophix.fastq.gz
M3D000	M3D0_S60_L001_trim25_R1_001.nophix.fastq.gz	M3D0_S60_L001_trim25_R2_001.nophix.fastq.gz
M3D001	M3D1_S61_L001_trim25_R1_001.nophix.fastq.gz	M3D1_S61_L001_trim25_R2_001.nophix.fastq.gz
M3D002	M3D2_S62_L001_trim25_R1_001.nophix.fastq.gz	M3D2_S62_L001_trim25_R2_001.nophix.fastq.gz
M3D003	M3D3_S63_L001_trim25_R1_001.nophix.fastq.gz	M3D3_S63_L001_trim25_R2_001.nophix.fastq.gz
M3D004	M3D4_S64_L001_trim25_R1_001.nophix.fastq.gz	M3D4_S64_L001_trim25_R2_001.nophix.fastq.gz
M3D005	M3D5_S65_L001_trim25_R1_001.nophix.fastq.gz	M3D5_S65_L001_trim25_R2_001.nophix.fastq.gz
M3D006	M3D6_S66_L001_trim25_R1_001.nophix.fastq.gz	M3D6_S66_L001_trim25_R2_001.nophix.fastq.gz
M3D007	M3D7_S67_L001_trim25_R1_001.nophix.fastq.gz	M3D7_S67_L001_trim25_R2_001.nophix.fastq.gz
M3D008	M3D8_S68_L001_trim25_R1_001.nophix.fastq.gz	M3D8_S68_L001_trim25_R2_001.nophix.fastq.gz
M3D009	M3D9_S69_L001_trim25_R1_001.nophix.fastq.gz	M3D9_S69_L001_trim25_R2_001.nophix.fastq.gz
M3D011	M3D11_S70_L001_trim25_R1_001.nophix.fastq.gz	M3D11_S70_L001_trim25_R2_001.nophix.fastq.gz
M3D013	M3D13_S71_L001_trim25_R1_001.nophix.fastq.gz	M3D13_S71_L001_trim25_R2_001.nophix.fastq.gz
M3D015	M3D15_S72_L001_trim25_R1_001.nophix.fastq.gz	M3D15_S72_L001_trim25_R2_001.nophix.fastq.gz
M3D017	M3D17_S73_L001_trim25_R1_001.nophix.fastq.gz	M3D17_S73_L001_trim25_R2_001.nophix.fastq.gz
M3D019	M3D19_S74_L001_trim25_R1_001.nophix.fastq.gz	M3D19_S74_L001_trim25_R2_001.nophix.fastq.gz
M3D021	M3D21_S75_L001_trim25_R1_001.nophix.fastq.gz	M3D21_S75_L001_trim25_R2_001.nophix.fastq.gz
M3D025	M3D25_S76_L001_trim25_R1_001.nophix.fastq.gz	M3D25_S76_L001_trim25_R2_001.nophix.fastq.gz
M3D045	M3D45_S77_L001_trim25_R1_001.nophix.fastq.gz	M3D45_S77_L001_trim25_R2_001.nophix.fastq.gz
M3D065	M3D65_S78_L001_trim25_R1_001.nophix.fastq.gz	M3D65_S78_L001_trim25_R2_001.nophix.fastq.gz
M3D125	M3D125_S79_L001_trim25_R1_001.nophix.fastq.gz	M3D125_S79_L001_trim25_R2_001.nophix.fastq.gz
M3D141	M3D141_S80_L001_trim25_R1_001.nophix.fastq.gz	M3D141_S80_L001_trim25_R2_001.nophix.fastq.gz
M3D142	M3D142_S81_L001_trim25_R1_001.nophix.fastq.gz	M3D142_S81_L001_trim25_R2_001.nophix.fastq.gz
M3D143	M3D143_S82_L001_trim25_R1_001.nophix.fastq.gz	M3D143_S82_L001_trim25_R2_001.nophix.fastq.gz
M3D144	M3D144_S83_L001_trim25_R1_001.nophix.fastq.gz	M3D144_S83_L001_trim25_R2_001.nophix.fastq.gz
M3D145	M3D145_S84_L001_trim25_R1_001.nophix.fastq.gz	M3D145_S84_L001_trim25_R2_001.nophix.fastq.gz
M3D146	M3D146_S85_L001_trim25_R1_001.nophix.fastq.gz	M3D146_S85_L001_trim25_R2_001.nophix.fastq.gz
M3D147	M3D147_S86_L001_trim25_R1_001.nophix.fastq.gz	M3D147_S86_L001_trim25_R2_001.nophix.fastq.gz
M3D148	M3D148_S87_L001_trim25_R1_001.nophix.fastq.gz	M3D148_S87_L001_trim25_R2_001.nophix.fastq.gz
M3D149	M3D149_S88_L001_trim25_R1_001.nophix.fastq.gz	M3D149_S88_L001_trim25_R2_001.nophix.fastq.gz
M3D150	M3D150_S89_L001_trim25_R1_001.nophix.fastq.gz	M3D150_S89_L001_trim25_R2_001.nophix.fastq.gz
M3D175	M3D175_S90_L001_trim25_R1_001.nophix.fastq.gz	M3D175_S90_L001_trim25_R2_001.nophix.fastq.gz
M3D364	M3D364_S91_L001_trim25_R1_001.nophix.fastq.gz	M3D364_S91_L001_trim25_R2_001.nophix.fastq.gz
M4D000	M4D0_S92_L001_trim25_R1_001.nophix.fastq.gz	M4D0_S92_L001_trim25_R2_001.nophix.fastq.gz
M4D001	M4D1_S93_L001_trim25_R1_001.nophix.fastq.gz	M4D1_S93_L001_trim25_R2_001.nophix.fastq.gz
M4D002	M4D2_S94_L001_trim25_R1_001.nophix.fastq.gz	M4D2_S94_L001_trim25_R2_001.nophix.fastq.gz
M4D003	M4D3_S95_L001_trim25_R1_001.nophix.fastq.gz	M4D3_S95_L001_trim25_R2_001.nophix.fastq.gz
M4D004	M4D4_S96_L001_trim25_R1_001.nophix.fastq.gz	M4D4_S96_L001_trim25_R2_001.nophix.fastq.gz
M4D005	M4D5_S97_L001_trim25_R1_001.nophix.fastq.gz	M4D5_S97_L001_trim25_R2_001.nophix.fastq.gz
M4D006	M4D6_S98_L001_trim25_R1_001.nophix.fastq.gz	M4D6_S98_L001_trim25_R2_001.nophix.fastq.gz
M4D007	M4D7_S99_L001_trim25_R1_001.nophix.fastq.gz	M4D7_S99_L001_trim25_R2_001.nophix.fastq.gz
M4D008	M4D8_S100_L001_trim25_R1_001.nophix.fastq.gz	M4D8_S100_L001_trim25_R2_001.nophix.fastq.gz
M4D009	M4D9_S101_L001_trim25_R1_001.nophix.fastq.gz	M4D9_S101_L001_trim25_R2_001.nophix.fastq.gz
M4D011	M4D11_S102_L001_trim25_R1_001.nophix.fastq.gz	M4D11_S102_L001_trim25_R2_001.nophix.fastq.gz
M4D013	M4D13_S103_L001_trim25_R1_001.nophix.fastq.gz	M4D13_S103_L001_trim25_R2_001.nophix.fastq.gz
M4D015	M4D15_S104_L001_trim25_R1_001.nophix.fastq.gz	M4D15_S104_L001_trim25_R2_001.nophix.fastq.gz
M4D017	M4D17_S105_L001_trim25_R1_001.nophix.fastq.gz	M4D17_S105_L001_trim25_R2_001.nophix.fastq.gz
M4D019	M4D19_S106_L001_trim25_R1_001.nophix.fastq.gz	M4D19_S106_L001_trim25_R2_001.nophix.fastq.gz
M4D021	M4D21_S107_L001_trim25_R1_001.nophix.fastq.gz	M4D21_S107_L001_trim25_R2_001.nophix.fastq.gz
M4D025	M4D25_S108_L001_trim25_R1_001.nophix.fastq.gz	M4D25_S108_L001_trim25_R2_001.nophix.fastq.gz
M4D045	M4D45_S109_L001_trim25_R1_001.nophix.fastq.gz	M4D45_S109_L001_trim25_R2_001.nophix.fastq.gz
M4D065	M4D65_S110_L001_trim25_R1_001.nophix.fastq.gz	M4D65_S110_L001_trim25_R2_001.nophix.fastq.gz
M4D125	M4D125_S111_L001_trim25_R1_001.nophix.fastq.gz	M4D125_S111_L001_trim25_R2_001.nophix.fastq.gz
M4D141	M4D141_S112_L001_trim25_R1_001.nophix.fastq.gz	M4D141_S112_L001_trim25_R2_001.nophix.fastq.gz
M4D142	M4D142_S113_L001_trim25_R1_001.nophix.fastq.gz	M4D142_S113_L001_trim25_R2_001.nophix.fastq.gz
M4D143	M4D143_S114_L001_trim25_R1_001.nophix.fastq.gz	M4D143_S114_L001_trim25_R2_001.nophix.fastq.gz
M4D144	M4D144_S115_L001_trim25_R1_001.nophix.fastq.gz	M4D144_S115_L001_trim25_R2_001.nophix.fastq.gz
M4D145	M4D145_S116_L001_trim25_R1_001.nophix.fastq.gz	M4D145_S116_L001_trim25_R2_001.nophix.fastq.gz
M4D146	M4D146_S117_L001_trim25_R1_001.nophix.fastq.gz	M4D146_S117_L001_trim25_R2_001.nophix.fastq.gz
M4D147	M4D147_S118_L001_trim25_R1_001.nophix.fastq.gz	M4D147_S118_L001_trim25_R2_001.nophix.fastq.gz
M4D148	M4D148_S119_L001_trim25_R1_001.nophix.fastq.gz	M4D148_S119_L001_trim25_R2_001.nophix.fastq.gz
M4D149	M4D149_S120_L001_trim25_R1_001.nophix.fastq.gz	M4D149_S120_L001_trim25_R2_001.nophix.fastq.gz
M4D150	M4D150_S121_L001_trim25_R1_001.nophix.fastq.gz	M4D150_S121_L001_trim25_R2_001.nophix.fastq.gz
M4D175	M4D175_S122_L001_trim25_R1_001.nophix.fastq.gz	M4D175_S122_L001_trim25_R2_001.nophix.fastq.gz
M4D364	M4D364_S123_L001_trim25_R1_001.nophix.fastq.gz	M4D364_S123_L001_trim25_R2_001.nophix.fastq.gz
M5D000	M5D0_S124_L001_trim25_R1_001.nophix.fastq.gz	M5D0_S124_L001_trim25_R2_001.nophix.fastq.gz
M5D001	M5D1_S125_L001_trim25_R1_001.nophix.fastq.gz	M5D1_S125_L001_trim25_R2_001.nophix.fastq.gz
M5D002	M5D2_S126_L001_trim25_R1_001.nophix.fastq.gz	M5D2_S126_L001_trim25_R2_001.nophix.fastq.gz
M5D003	M5D3_S127_L001_trim25_R1_001.nophix.fastq.gz	M5D3_S127_L001_trim25_R2_001.nophix.fastq.gz
M5D004	M5D4_S128_L001_trim25_R1_001.nophix.fastq.gz	M5D4_S128_L001_trim25_R2_001.nophix.fastq.gz
M5D005	M5D5_S129_L001_trim25_R1_001.nophix.fastq.gz	M5D5_S129_L001_trim25_R2_001.nophix.fastq.gz
M5D006	M5D6_S130_L001_trim25_R1_001.nophix.fastq.gz	M5D6_S130_L001_trim25_R2_001.nophix.fastq.gz
M5D007	M5D7_S131_L001_trim25_R1_001.nophix.fastq.gz	M5D7_S131_L001_trim25_R2_001.nophix.fastq.gz
M5D008	M5D8_S132_L001_trim25_R1_001.nophix.fastq.gz	M5D8_S132_L001_trim25_R2_001.nophix.fastq.gz
M5D009	M5D9_S133_L001_trim25_R1_001.nophix.fastq.gz	M5D9_S133_L001_trim25_R2_001.nophix.fastq.gz
M5D011	M5D11_S134_L001_trim25_R1_001.nophix.fastq.gz	M5D11_S134_L001_trim25_R2_001.nophix.fastq.gz
M5D013	M5D13_S135_L001_trim25_R1_001.nophix.fastq.gz	M5D13_S135_L001_trim25_R2_001.nophix.fastq.gz
M5D015	M5D15_S136_L001_trim25_R1_001.nophix.fastq.gz	M5D15_S136_L001_trim25_R2_001.nophix.fastq.gz
M5D017	M5D17_S137_L001_trim25_R1_001.nophix.fastq.gz	M5D17_S137_L001_trim25_R2_001.nophix.fastq.gz
M5D019	M5D19_S138_L001_trim25_R1_001.nophix.fastq.gz	M5D19_S138_L001_trim25_R2_001.nophix.fastq.gz
M5D021	M5D21_S139_L001_trim25_R1_001.nophix.fastq.gz	M5D21_S139_L001_trim25_R2_001.nophix.fastq.gz
M5D025	M5D25_S140_L001_trim25_R1_001.nophix.fastq.gz	M5D25_S140_L001_trim25_R2_001.nophix.fastq.gz
M5D045	M5D45_S141_L001_trim25_R1_001.nophix.fastq.gz	M5D45_S141_L001_trim25_R2_001.nophix.fastq.gz
M5D065	M5D65_S142_L001_trim25_R1_001.nophix.fastq.gz	M5D65_S142_L001_trim25_R2_001.nophix.fastq.gz
M5D124	M5D124_S143_L001_trim25_R1_001.nophix.fastq.gz	M5D124_S143_L001_trim25_R2_001.nophix.fastq.gz
M5D141	M5D141_S144_L001_trim25_R1_001.nophix.fastq.gz	M5D141_S144_L001_trim25_R2_001.nophix.fastq.gz
M5D142	M5D142_S145_L001_trim25_R1_001.nophix.fastq.gz	M5D142_S145_L001_trim25_R2_001.nophix.fastq.gz
M5D143	M5D143_S146_L001_trim25_R1_001.nophix.fastq.gz	M5D143_S146_L001_trim25_R2_001.nophix.fastq.gz
M5D144	M5D144_S147_L001_trim25_R1_001.nophix.fastq.gz	M5D144_S147_L001_trim25_R2_001.nophix.fastq.gz
M5D145	M5D145_S148_L001_trim25_R1_001.nophix.fastq.gz	M5D145_S148_L001_trim25_R2_001.nophix.fastq.gz
M5D146	M5D146_S149_L001_trim25_R1_001.nophix.fastq.gz	M5D146_S149_L001_trim25_R2_001.nophix.fastq.gz
M5D147	M5D147_S150_L001_trim25_R1_001.nophix.fastq.gz	M5D147_S150_L001_trim25_R2_001.nophix.fastq.gz
M5D148	M5D148_S151_L001_trim25_R1_001.nophix.fastq.gz	M5D148_S151_L001_trim25_R2_001.nophix.fastq.gz
M5D149	M5D149_S152_L001_trim25_R1_001.nophix.fastq.gz	M5D149_S152_L001_trim25_R2_001.nophix.fastq.gz
M5D150	M5D150_S153_L001_trim25_R1_001.nophix.fastq.gz	M5D150_S153_L001_trim25_R2_001.nophix.fastq.gz
M5D175	M5D175_S154_L001_trim25_R1_001.nophix.fastq.gz	M5D175_S154_L001_trim25_R2_001.nophix.fastq.gz
M5D364	M5D364_S155_L001_trim25_R1_001.nophix.fastq.gz	M5D364_S155_L001_trim25_R2_001.nophix.fastq.gz
M6D000	M6D0_S156_L001_trim25_R1_001.nophix.fastq.gz	M6D0_S156_L001_trim25_R2_001.nophix.fastq.gz
M6D001	M6D1_S157_L001_trim25_R1_001.nophix.fastq.gz	M6D1_S157_L001_trim25_R2_001.nophix.fastq.gz
M6D002	M6D2_S158_L001_trim25_R1_001.nophix.fastq.gz	M6D2_S158_L001_trim25_R2_001.nophix.fastq.gz
M6D003	M6D3_S159_L001_trim25_R1_001.nophix.fastq.gz	M6D3_S159_L001_trim25_R2_001.nophix.fastq.gz
M6D004	M6D4_S160_L001_trim25_R1_001.nophix.fastq.gz	M6D4_S160_L001_trim25_R2_001.nophix.fastq.gz
M6D005	M6D5_S161_L001_trim25_R1_001.nophix.fastq.gz	M6D5_S161_L001_trim25_R2_001.nophix.fastq.gz
M6D006	M6D6_S162_L001_trim25_R1_001.nophix.fastq.gz	M6D6_S162_L001_trim25_R2_001.nophix.fastq.gz
M6D007	M6D7_S163_L001_trim25_R1_001.nophix.fastq.gz	M6D7_S163_L001_trim25_R2_001.nophix.fastq.gz
M6D008	M6D8_S164_L001_trim25_R1_001.nophix.fastq.gz	M6D8_S164_L001_trim25_R2_001.nophix.fastq.gz
M6D009	M6D9_S165_L001_trim25_R1_001.nophix.fastq.gz	M6D9_S165_L001_trim25_R2_001.nophix.fastq.gz
M6D011	M6D11_S166_L001_trim25_R1_001.nophix.fastq.gz	M6D11_S166_L001_trim25_R2_001.nophix.fastq.gz
M6D013	M6D13_S167_L001_trim25_R1_001.nophix.fastq.gz	M6D13_S167_L001_trim25_R2_001.nophix.fastq.gz
M6D015	M6D15_S168_L001_trim25_R1_001.nophix.fastq.gz	M6D15_S168_L001_trim25_R2_001.nophix.fastq.gz
M6D017	M6D17_S169_L001_trim25_R1_001.nophix.fastq.gz	M6D17_S169_L001_trim25_R2_001.nophix.fastq.gz
M6D019	M6D19_S170_L001_trim25_R1_001.nophix.fastq.gz	M6D19_S170_L001_trim25_R2_001.nophix.fastq.gz
M6D021	M6D21_S171_L001_trim25_R1_001.nophix.fastq.gz	M6D21_S171_L001_trim25_R2_001.nophix.fastq.gz
M6D025	M6D25_S172_L001_trim25_R1_001.nophix.fastq.gz	M6D25_S172_L001_trim25_R2_001.nophix.fastq.gz
M6D045	M6D45_S173_L001_trim25_R1_001.nophix.fastq.gz	M6D45_S173_L001_trim25_R2_001.nophix.fastq.gz
M6D065	M6D65_S174_L001_trim25_R1_001.nophix.fastq.gz	M6D65_S174_L001_trim25_R2_001.nophix.fastq.gz
M6D124	M6D124_S175_L001_trim25_R1_001.nophix.fastq.gz	M6D124_S175_L001_trim25_R2_001.nophix.fastq.gz
M6D141	M6D141_S176_L001_trim25_R1_001.nophix.fastq.gz	M6D141_S176_L001_trim25_R2_001.nophix.fastq.gz
M6D142	M6D142_S177_L001_trim25_R1_001.nophix.fastq.gz	M6D142_S177_L001_trim25_R2_001.nophix.fastq.gz
M6D143	M6D143_S178_L001_trim25_R1_001.nophix.fastq.gz	M6D143_S178_L001_trim25_R2_001.nophix.fastq.gz
M6D144	M6D144_S179_L001_trim25_R1_001.nophix.fastq.gz	M6D144_S179_L001_trim25_R2_001.nophix.fastq.gz
M6D145	M6D145_S180_L001_trim25_R1_001.nophix.fastq.gz	M6D145_S180_L001_trim25_R2_001.nophix.fastq.gz
M6D146	M6D146_S181_L001_trim25_R1_001.nophix.fastq.gz	M6D146_S181_L001_trim25_R2_001.nophix.fastq.gz
M6D147	M6D147_S182_L001_trim25_R1_001.nophix.fastq.gz	M6D147_S182_L001_trim25_R2_001.nophix.fastq.gz
M6D148	M6D148_S183_L001_trim25_R1_001.nophix.fastq.gz	M6D148_S183_L001_trim25_R2_001.nophix.fastq.gz
M6D149	M6D149_S184_L001_trim25_R1_001.nophix.fastq.gz	M6D149_S184_L001_trim25_R2_001.nophix.fastq.gz
M6D150	M6D150_S185_L001_trim25_R1_001.nophix.fastq.gz	M6D150_S185_L001_trim25_R2_001.nophix.fastq.gz
M6D175	M6D175_S186_L001_trim25_R1_001.nophix.fastq.gz	M6D175_S186_L001_trim25_R2_001.nophix.fastq.gz
M6D364	M6D364_S187_L001_trim25_R1_001.nophix.fastq.gz	M6D364_S187_L001_trim25_R2_001.nophix.fastq.gz
Mock	Mock_S280_L001_trim25_R1_001.nophix.fastq.gz	Mock_S280_L001_trim25_R2_001.nophix.fastq.gz
Mock2	Mock2_S366_L001_trim25_R1_001.nophix.fastq.gz	Mock2_S366_L001_trim25_R2_001.nophix.fastq.gz

## Sheet: sex.design
group	sex
F3D000	Female
F3D001	Female
F3D002	Female
F3D003	Female
F3D005	Female
F3D006	Female
F3D007	Female
F3D008	Female
F3D009	Female
F3D011	Female
F3D013	Female
F3D015	Female
F3D017	Female
F3D019	Female
F3D021	Female
F3D025	Female
F3D065	Female
F3D125	Female
F3D141	Female
F3D142	Female
F3D143	Female
F3D144	Female
F3D145	Female
F3D146	Female
F3D147	Female
F3D148	Female
F3D149	Female
F3D150	Female
F3D364	Female
F4D000	Female
F4D001	Female
F4D002	Female
F4D003	Female
F4D004	Female
F4D005	Female
F4D006	Female
F4D007	Female
F4D008	Female
F4D009	Female
F4D011	Female
F4D013	Female
F4D015	Female
F4D017	Female
F4D019	Female
F4D021	Female
F4D025	Female
F4D065	Female
F4D125	Female
F4D141	Female
F4D142	Female
F4D143	Female
F4D144	Female
F4D145	Female
F4D146	Female
F4D147	Female
F4D148	Female
F4D149	Female
F4D150	Female
F4D302	Female
F5D000	Female
F5D001	Female
F5D002	Female
F5D003	Female
F5D004	Female
F5D005	Female
F5D006	Female
F5D007	Female
F5D008	Female
F5D009	Female
F5D011	Female
F5D013	Female
F5D015	Female
F5D017	Female
F5D019	Female
F5D021	Female
F5D025	Female
F5D045	Female
F5D065	Female
F5D125	Female
F5D141	Female
F5D142	Female
F5D143	Female
F5D144	Female
F5D145	Female
F5D146	Female
F5D147	Female
F5D148	Female
F5D149	Female
F5D150	Female
F5D165	Female
F5D364	Female
F6D000	Female
F6D001	Female
F6D002	Female
F6D003	Female
F6D004	Female
F6D005	Female
F6D006	Female
F6D007	Female
F6D008	Female
F6D009	Female
F6D011	Female
F6D013	Female
F6D015	Female
F6D017	Female
F6D019	Female
F6D021	Female
F6D025	Female
F6D045	Female
F6D065	Female
F6D125	Female
F6D141	Female
F6D142	Female
F6D143	Female
F6D144	Female
F6D145	Female
F6D146	Female
F6D147	Female
F6D148	Female
F6D149	Female
F6D150	Female
F6D165	Female
F6D364	Female
F7D000	Female
F7D001	Female
F7D002	Female
F7D003	Female
F7D004	Female
F7D005	Female
F7D006	Female
F7D007	Female
F7D009	Female
F7D011	Female
F7D013	Female
F7D015	Female
F7D025	Female
F7D045	Female
F7D065	Female
F7D124	Female
F7D141	Female
F7D142	Female
F7D143	Female
F7D144	Female
F7D145	Female
F7D146	Female
F7D147	Female
F7D148	Female
F7D149	Female
F7D150	Female
F8D000	Female
F8D001	Female
F8D002	Female
F8D003	Female
F8D004	Female
F8D005	Female
F8D006	Female
F8D007	Female
F8D008	Female
F8D009	Female
F8D025	Female
F8D045	Female
F8D065	Female
F8D125	Female
F8D141	Female
F8D142	Female
F8D143	Female
F8D144	Female
F8D145	Female
F8D146	Female
F8D147	Female
F8D148	Female
F8D149	Female
F8D150	Female
M1D000	Male
M1D001	Male
M1D002	Male
M1D003	Male
M1D004	Male
M1D005	Male
M1D006	Male
M1D007	Male
M1D008	Male
M1D009	Male
M1D011	Male
M1D013	Male
M1D015	Male
M1D017	Male
M1D019	Male
M1D021	Male
M1D025	Male
M1D065	Male
M1D125	Male
M1D141	Male
M1D142	Male
M1D143	Male
M1D144	Male
M1D145	Male
M1D146	Male
M1D147	Male
M1D148	Male
M1D149	Male
M1D364	Male
M2D000	Male
M2D001	Male
M2D002	Male
M2D003	Male
M2D004	Male
M2D005	Male
M2D006	Male
M2D007	Male
M2D008	Male
M2D009	Male
M2D011	Male
M2D013	Male
M2D015	Male
M2D017	Male
M2D019	Male
M2D021	Male
M2D025	Male
M2D065	Male
M2D125	Male
M2D141	Male
M2D142	Male
M2D143	Male
M2D144	Male
M2D145	Male
M2D146	Male
M2D147	Male
M2D148	Male
M2D149	Male
M2D150	Male
M2D364	Male
M3D000	Male
M3D001	Male
M3D002	Male
M3D003	Male
M3D004	Male
M3D005	Male
M3D006	Male
M3D007	Male
M3D008	Male
M3D009	Male
M3D011	Male
M3D013	Male
M3D015	Male
M3D017	Male
M3D019	Male
M3D021	Male
M3D025	Male
M3D045	Male
M3D065	Male
M3D125	Male
M3D141	Male
M3D142	Male
M3D143	Male
M3D144	Male
M3D145	Male
M3D146	Male
M3D147	Male
M3D148	Male
M3D149	Male
M3D150	Male
M3D175	Male
M3D364	Male
M4D000	Male
M4D001	Male
M4D002	Male
M4D003	Male
M4D004	Male
M4D005	Male
M4D006	Male
M4D007	Male
M4D008	Male
M4D009	Male
M4D011	Male
M4D013	Male
M4D015	Male
M4D017	Male
M4D019	Male
M4D021	Male
M4D025	Male
M4D045	Male
M4D065	Male
M4D125	Male
M4D141	Male
M4D142	Male
M4D143	Male
M4D144	Male
M4D145	Male
M4D146	Male
M4D147	Male
M4D148	Male
M4D149	Male
M4D150	Male
M4D175	Male
M4D364	Male
M5D000	Male
M5D001	Male
M5D002	Male
M5D003	Male
M5D004	Male
M5D005	Male
M5D006	Male
M5D007	Male
M5D008	Male
M5D009	Male
M5D011	Male
M5D013	Male
M5D015	Male
M5D017	Male
M5D019	Male
M5D021	Male
M5D025	Male
M5D045	Male
M5D065	Male
M5D124	Male
M5D141	Male
M5D142	Male
M5D143	Male
M5D144	Male
M5D145	Male
M5D146	Male
M5D147	Male
M5D148	Male
M5D149	Male
M5D150	Male
M5D175	Male
M5D364	Male
M6D000	Male
M6D001	Male
M6D002	Male
M6D003	Male
M6D004	Male
M6D005	Male
M6D006	Male
M6D007	Male
M6D008	Male
M6D009	Male
M6D011	Male
M6D013	Male
M6D015	Male
M6D017	Male
M6D019	Male
M6D021	Male
M6D025	Male
M6D045	Male
M6D065	Male
M6D124	Male
M6D141	Male
M6D142	Male
M6D143	Male
M6D144	Male
M6D145	Male
M6D146	Male
M6D147	Male
M6D148	Male
M6D149	Male
M6D150	Male
M6D175	Male
M6D364	Male

## Sheet: time..design
group	time
F3D000	Early
F3D001	Early
F3D002	Early
F3D003	Early
F3D005	Early
F3D006	Early
F3D007	Early
F3D008	Early
F3D009	Early
F3D011	Early
F3D013	Early
F3D015	Early
F3D017	Early
F3D019	Early
F3D021	Early
F3D025	Early
F3D065	Early
F3D125	Late
F3D141	Late
F3D142	Late
F3D143	Late
F3D144	Late
F3D145	Late
F3D146	Late
F3D147	Late
F3D148	Late
F3D149	Late
F3D150	Late
F3D364	Late
F4D000	Early
F4D001	Early
F4D002	Early
F4D003	Early
F4D004	Early
F4D005	Early
F4D006	Early
F4D007	Early
F4D008	Early
F4D009	Early
F4D011	Early
F4D013	Early
F4D015	Early
F4D017	Early
F4D019	Early
F4D021	Early
F4D025	Early
F4D065	Early
F4D125	Late
F4D141	Late
F4D142	Late
F4D143	Late
F4D144	Late
F4D145	Late
F4D146	Late
F4D147	Late
F4D148	Late
F4D149	Late
F4D150	Late
F4D302	Late
F5D000	Early
F5D001	Early
F5D002	Early
F5D003	Early
F5D004	Early
F5D005	Early
F5D006	Early
F5D007	Early
F5D008	Early
F5D009	Early
F5D011	Early
F5D013	Early
F5D015	Early
F5D017	Early
F5D019	Early
F5D021	Early
F5D025	Early
F5D045	Early
F5D065	Early
F5D125	Late
F5D141	Late
F5D142	Late
F5D143	Late
F5D144	Late
F5D145	Late
F5D146	Late
F5D147	Late
F5D148	Late
F5D149	Late
F5D150	Late
F5D165	Late
F5D364	Late
F6D000	Early
F6D001	Early
F6D002	Early
F6D003	Early
F6D004	Early
F6D005	Early
F6D006	Early
F6D007	Early
F6D008	Early
F6D009	Early
F6D011	Early
F6D013	Early
F6D015	Early
F6D017	Early
F6D019	Early
F6D021	Early
F6D025	Early
F6D045	Early
F6D065	Early
F6D125	Late
F6D141	Late
F6D142	Late
F6D143	Late
F6D144	Late
F6D145	Late
F6D146	Late
F6D147	Late
F6D148	Late
F6D149	Late
F6D150	Late
F6D165	Late
F6D364	Late
F7D000	Early
F7D001	Early
F7D002	Early
F7D003	Early
F7D004	Early
F7D005	Early
F7D006	Early
F7D007	Early
F7D009	Early
F7D011	Early
F7D013	Early
F7D015	Early
F7D025	Early
F7D045	Early
F7D065	Early
F7D124	Late
F7D141	Late
F7D142	Late
F7D143	Late
F7D144	Late
F7D145	Late
F7D146	Late
F7D147	Late
F7D148	Late
F7D149	Late
F7D150	Late
F8D000	Early
F8D001	Early
F8D002	Early
F8D003	Early
F8D004	Early
F8D005	Early
F8D006	Early
F8D007	Early
F8D008	Early
F8D009	Early
F8D025	Early
F8D045	Early
F8D065	Early
F8D125	Late
F8D141	Late
F8D142	Late
F8D143	Late
F8D144	Late
F8D145	Late
F8D146	Late
F8D147	Late
F8D148	Late
F8D149	Late
F8D150	Late
M1D000	Early
M1D001	Early
M1D002	Early
M1D003	Early
M1D004	Early
M1D005	Early
M1D006	Early
M1D007	Early
M1D008	Early
M1D009	Early
M1D011	Early
M1D013	Early
M1D015	Early
M1D017	Early
M1D019	Early
M1D021	Early
M1D025	Early
M1D065	Early
M1D125	Late
M1D141	Late
M1D142	Late
M1D143	Late
M1D144	Late
M1D145	Late
M1D146	Late
M1D147	Late
M1D148	Late
M1D149	Late
M1D364	Late
M2D000	Early
M2D001	Early
M2D002	Early
M2D003	Early
M2D004	Early
M2D005	Early
M2D006	Early
M2D007	Early
M2D008	Early
M2D009	Early
M2D011	Early
M2D013	Early
M2D015	Early
M2D017	Early
M2D019	Early
M2D021	Early
M2D025	Early
M2D065	Early
M2D125	Late
M2D141	Late
M2D142	Late
M2D143	Late
M2D144	Late
M2D145	Late
M2D146	Late
M2D147	Late
M2D148	Late
M2D149	Late
M2D150	Late
M2D364	Late
M3D000	Early
M3D001	Early
M3D002	Early
M3D003	Early
M3D004	Early
M3D005	Early
M3D006	Early
M3D007	Early
M3D008	Early
M3D009	Early
M3D011	Early
M3D013	Early
M3D015	Early
M3D017	Early
M3D019	Early
M3D021	Early
M3D025	Early
M3D045	Early
M3D065	Early
M3D125	Late
M3D141	Late
M3D142	Late
M3D143	Late
M3D144	Late
M3D145	Late
M3D146	Late
M3D147	Late
M3D148	Late
M3D149	Late
M3D150	Late
M3D175	Late
M3D364	Late
M4D000	Early
M4D001	Early
M4D002	Early
M4D003	Early
M4D004	Early
M4D005	Early
M4D006	Early
M4D007	Early
M4D008	Early
M4D009	Early
M4D011	Early
M4D013	Early
M4D015	Early
M4D017	Early
M4D019	Early
M4D021	Early
M4D025	Early
M4D045	Early
M4D065	Early
M4D125	Late
M4D141	Late
M4D142	Late
M4D143	Late
M4D144	Late
M4D145	Late
M4D146	Late
M4D147	Late
M4D148	Late
M4D149	Late
M4D150	Late
M4D175	Late
M4D364	Late
M5D000	Early
M5D001	Early
M5D002	Early
M5D003	Early
M5D004	Early
M5D005	Early
M5D006	Early
M5D007	Early
M5D008	Early
M5D009	Early
M5D011	Early
M5D013	Early
M5D015	Early
M5D017	Early
M5D019	Early
M5D021	Early
M5D025	Early
M5D045	Early
M5D065	Early
M5D124	Late
M5D141	Late
M5D142	Late
M5D143	Late
M5D144	Late
M5D145	Late
M5D146	Late
M5D147	Late
M5D148	Late
M5D149	Late
M5D150	Late
M5D175	Late
M5D364	Late
M6D000	Early
M6D001	Early
M6D002	Early
M6D003	Early
M6D004	Early
M6D005	Early
M6D006	Early
M6D007	Early
M6D008	Early
M6D009	Early
M6D011	Early
M6D013	Early
M6D015	Early
M6D017	Early
M6D019	Early
M6D021	Early
M6D025	Early
M6D045	Early
M6D065	Early
M6D124	Late
M6D141	Late
M6D142	Late
M6D143	Late
M6D144	Late
M6D145	Late
M6D146	Late
M6D147	Late
M6D148	Late
M6D149	Late
M6D150	Late
M6D175	Late
M6D364	Late

## Sheet: dpw.design
group	dpw
F3D000	0
F3D001	1
F3D002	2
F3D003	3
F3D005	5
F3D006	6
F3D007	7
F3D008	8
F3D009	9
F3D011	11
F3D013	13
F3D015	15
F3D017	17
F3D019	19
F3D021	21
F3D025	25
F3D065	65
F3D125	125
F3D141	141
F3D142	142
F3D143	143
F3D144	144
F3D145	145
F3D146	146
F3D147	147
F3D148	148
F3D149	149
F3D150	150
F3D364	364
F4D000	0
F4D001	1
F4D002	2
F4D003	3
F4D004	4
F4D005	5
F4D006	6
F4D007	7
F4D008	8
F4D009	9
F4D011	11
F4D013	13
F4D015	15
F4D017	17
F4D019	19
F4D021	21
F4D025	25
F4D065	65
F4D125	125
F4D141	141
F4D142	142
F4D143	143
F4D144	144
F4D145	145
F4D146	146
F4D147	147
F4D148	148
F4D149	149
F4D150	150
F4D302	302
F5D000	0
F5D001	1
F5D002	2
F5D003	3
F5D004	4
F5D005	5
F5D006	6
F5D007	7
F5D008	8
F5D009	9
F5D011	11
F5D013	13
F5D015	15
F5D017	17
F5D019	19
F5D021	21
F5D025	25
F5D045	45
F5D065	65
F5D125	125
F5D141	141
F5D142	142
F5D143	143
F5D144	144
F5D145	145
F5D146	146
F5D147	147
F5D148	148
F5D149	149
F5D150	150
F5D165	165
F5D364	364
F6D000	0
F6D001	1
F6D002	2
F6D003	3
F6D004	4
F6D005	5
F6D006	6
F6D007	7
F6D008	8
F6D009	9
F6D011	11
F6D013	13
F6D015	15
F6D017	17
F6D019	19
F6D021	21
F6D025	25
F6D045	45
F6D065	65
F6D125	125
F6D141	141
F6D142	142
F6D143	143
F6D144	144
F6D145	145
F6D146	146
F6D147	147
F6D148	148
F6D149	149
F6D150	150
F6D165	165
F6D364	364
F7D000	0
F7D001	1
F7D002	2
F7D003	3
F7D004	4
F7D005	5
F7D006	6
F7D007	7
F7D009	9
F7D011	11
F7D013	13
F7D015	15
F7D025	25
F7D045	45
F7D065	65
F7D124	124
F7D141	141
F7D142	142
F7D143	143
F7D144	144
F7D145	145
F7D146	146
F7D147	147
F7D148	148
F7D149	149
F7D150	150
F8D000	0
F8D001	1
F8D002	2
F8D003	3
F8D004	4
F8D005	5
F8D006	6
F8D007	7
F8D008	8
F8D009	9
F8D025	25
F8D045	45
F8D065	65
F8D125	125
F8D141	141
F8D142	142
F8D143	143
F8D144	144
F8D145	145
F8D146	146
F8D147	147
F8D148	148
F8D149	149
F8D150	150
M1D000	0
M1D001	1
M1D002	2
M1D003	3
M1D004	4
M1D005	5
M1D006	6
M1D007	7
M1D008	8
M1D009	9
M1D011	11
M1D013	13
M1D015	15
M1D017	17
M1D019	19
M1D021	21
M1D025	25
M1D065	65
M1D125	125
M1D141	141
M1D142	142
M1D143	143
M1D144	144
M1D145	145
M1D146	146
M1D147	147
M1D148	148
M1D149	149
M1D364	364
M2D000	0
M2D001	1
M2D002	2
M2D003	3
M2D004	4
M2D005	5
M2D006	6
M2D007	7
M2D008	8
M2D009	9
M2D011	11
M2D013	13
M2D015	15
M2D017	17
M2D019	19
M2D021	21
M2D025	25
M2D065	65
M2D125	125
M2D141	141
M2D142	142
M2D143	143
M2D144	144
M2D145	145
M2D146	146
M2D147	147
M2D148	148
M2D149	149
M2D150	150
M2D364	364
M3D000	0
M3D001	1
M3D002	2
M3D003	3
M3D004	4
M3D005	5
M3D006	6
M3D007	7
M3D008	8
M3D009	9
M3D011	11
M3D013	13
M3D015	15
M3D017	17
M3D019	19
M3D021	21
M3D025	25
M3D045	45
M3D065	65
M3D125	125
M3D141	141
M3D142	142
M3D143	143
M3D144	144
M3D145	145
M3D146	146
M3D147	147
M3D148	148
M3D149	149
M3D150	150
M3D175	175
M3D364	364
M4D000	0
M4D001	1
M4D002	2
M4D003	3
M4D004	4
M4D005	5
M4D006	6
M4D007	7
M4D008	8
M4D009	9
M4D011	11
M4D013	13
M4D015	15
M4D017	17
M4D019	19
M4D021	21
M4D025	25
M4D045	45
M4D065	65
M4D125	125
M4D141	141
M4D142	142
M4D143	143
M4D144	144
M4D145	145
M4D146	146
M4D147	147
M4D148	148
M4D149	149
M4D150	150
M4D175	175
M4D364	364
M5D000	0
M5D001	1
M5D002	2
M5D003	3
M5D004	4
M5D005	5
M5D006	6
M5D007	7
M5D008	8
M5D009	9
M5D011	11
M5D013	13
M5D015	15
M5D017	17
M5D019	19
M5D021	21
M5D025	25
M5D045	45
M5D065	65
M5D124	124
M5D141	141
M5D142	142
M5D143	143
M5D144	144
M5D145	145
M5D146	146
M5D147	147
M5D148	148
M5D149	149
M5D150	150
M5D175	175
M5D364	364
M6D000	0
M6D001	1
M6D002	2
M6D003	3
M6D004	4
M6D005	5
M6D006	6
M6D007	7
M6D008	8
M6D009	9
M6D011	11
M6D013	13
M6D015	15
M6D017	17
M6D019	19
M6D021	21
M6D025	25
M6D045	45
M6D065	65
M6D124	124
M6D141	141
M6D142	142
M6D143	143
M6D144	144
M6D145	145
M6D146	146
M6D147	147
M6D148	148
M6D149	149
M6D150	150
M6D175	175
M6D364	364

## Sheet: dayid.design
group	dayID
F3D000	D000
F3D001	D001
F3D002	D002
F3D003	D003
F3D005	D005
F3D006	D006
F3D007	D007
F3D008	D008
F3D009	D009
F3D011	D011
F3D013	D013
F3D015	D015
F3D017	D017
F3D019	D019
F3D021	D021
F3D025	D025
F3D065	D065
F3D125	D125
F3D141	D141
F3D142	D142
F3D143	D143
F3D144	D144
F3D145	D145
F3D146	D146
F3D147	D147
F3D148	D148
F3D149	D149
F3D150	D150
F3D364	D364
F4D000	D000
F4D001	D001
F4D002	D002
F4D003	D003
F4D004	D004
F4D005	D005
F4D006	D006
F4D007	D007
F4D008	D008
F4D009	D009
F4D011	D011
F4D013	D013
F4D015	D015
F4D017	D017
F4D019	D019
F4D021	D021
F4D025	D025
F4D065	D065
F4D125	D125
F4D141	D141
F4D142	D142
F4D143	D143
F4D144	D144
F4D145	D145
F4D146	D146
F4D147	D147
F4D148	D148
F4D149	D149
F4D150	D150
F4D302	D302
F5D000	D000
F5D001	D001
F5D002	D002
F5D003	D003
F5D004	D004
F5D005	D005
F5D006	D006
F5D007	D007
F5D008	D008
F5D009	D009
F5D011	D011
F5D013	D013
F5D015	D015
F5D017	D017
F5D019	D019
F5D021	D021
F5D025	D025
F5D045	D045
F5D065	D065
F5D125	D125
F5D141	D141
F5D142	D142
F5D143	D143
F5D144	D144
F5D145	D145
F5D146	D146
F5D147	D147
F5D148	D148
F5D149	D149
F5D150	D150
F5D165	D165
F5D364	D364
F6D000	D000
F6D001	D001
F6D002	D002
F6D003	D003
F6D004	D004
F6D005	D005
F6D006	D006
F6D007	D007
F6D008	D008
F6D009	D009
F6D011	D011
F6D013	D013
F6D015	D015
F6D017	D017
F6D019	D019
F6D021	D021
F6D025	D025
F6D045	D045
F6D065	D065
F6D125	D125
F6D141	D141
F6D142	D142
F6D143	D143
F6D144	D144
F6D145	D145
F6D146	D146
F6D147	D147
F6D148	D148
F6D149	D149
F6D150	D150
F6D165	D165
F6D364	D364
F7D000	D000
F7D001	D001
F7D002	D002
F7D003	D003
F7D004	D004
F7D005	D005
F7D006	D006
F7D007	D007
F7D009	D009
F7D011	D011
F7D013	D013
F7D015	D015
F7D025	D025
F7D045	D045
F7D065	D065
F7D124	D124
F7D141	D141
F7D142	D142
F7D143	D143
F7D144	D144
F7D145	D145
F7D146	D146
F7D147	D147
F7D148	D148
F7D149	D149
F7D150	D150
F8D000	D000
F8D001	D001
F8D002	D002
F8D003	D003
F8D004	D004
F8D005	D005
F8D006	D006
F8D007	D007
F8D008	D008
F8D009	D009
F8D025	D025
F8D045	D045
F8D065	D065
F8D125	D125
F8D141	D141
F8D142	D142
F8D143	D143
F8D144	D144
F8D145	D145
F8D146	D146
F8D147	D147
F8D148	D148
F8D149	D149
F8D150	D150
M1D000	D000
M1D001	D001
M1D002	D002
M1D003	D003
M1D004	D004
M1D005	D005
M1D006	D006
M1D007	D007
M1D008	D008
M1D009	D009
M1D011	D011
M1D013	D013
M1D015	D015
M1D017	D017
M1D019	D019
M1D021	D021
M1D025	D025
M1D065	D065
M1D125	D125
M1D141	D141
M1D142	D142
M1D143	D143
M1D144	D144
M1D145	D145
M1D146	D146
M1D147	D147
M1D148	D148
M1D149	D149
M1D364	D364
M2D000	D000
M2D001	D001
M2D002	D002
M2D003	D003
M2D004	D004
M2D005	D005
M2D006	D006
M2D007	D007
M2D008	D008
M2D009	D009
M2D011	D011
M2D013	D013
M2D015	D015
M2D017	D017
M2D019	D019
M2D021	D021
M2D025	D025
M2D065	D065
M2D125	D125
M2D141	D141
M2D142	D142
M2D143	D143
M2D144	D144
M2D145	D145
M2D146	D146
M2D147	D147
M2D148	D148
M2D149	D149
M2D150	D150
M2D364	D364
M3D000	D000
M3D001	D001
M3D002	D002
M3D003	D003
M3D004	D004
M3D005	D005
M3D006	D006
M3D007	D007
M3D008	D008
M3D009	D009
M3D011	D011
M3D013	D013
M3D015	D015
M3D017	D017
M3D019	D019
M3D021	D021
M3D025	D025
M3D045	D045
M3D065	D065
M3D125	D125
M3D141	D141
M3D142	D142
M3D143	D143
M3D144	D144
M3D145	D145
M3D146	D146
M3D147	D147
M3D148	D148
M3D149	D149
M3D150	D150
M3D175	D175
M3D364	D364
M4D000	D000
M4D001	D001
M4D002	D002
M4D003	D003
M4D004	D004
M4D005	D005
M4D006	D006
M4D007	D007
M4D008	D008
M4D009	D009
M4D011	D011
M4D013	D013
M4D015	D015
M4D017	D017
M4D019	D019
M4D021	D021
M4D025	D025
M4D045	D045
M4D065	D065
M4D125	D125
M4D141	D141
M4D142	D142
M4D143	D143
M4D144	D144
M4D145	D145
M4D146	D146
M4D147	D147
M4D148	D148
M4D149	D149
M4D150	D150
M4D175	D175
M4D364	D364
M5D000	D000
M5D001	D001
M5D002	D002
M5D003	D003
M5D004	D004
M5D005	D005
M5D006	D006
M5D007	D007
M5D008	D008
M5D009	D009
M5D011	D011
M5D013	D013
M5D015	D015
M5D017	D017
M5D019	D019
M5D021	D021
M5D025	D025
M5D045	D045
M5D065	D065
M5D124	D124
M5D141	D141
M5D142	D142
M5D143	D143
M5D144	D144
M5D145	D145
M5D146	D146
M5D147	D147
M5D148	D148
M5D149	D149
M5D150	D150
M5D175	D175
M5D364	D364
M6D000	D000
M6D001	D001
M6D002	D002
M6D003	D003
M6D004	D004
M6D005	D005
M6D006	D006
M6D007	D007
M6D008	D008
M6D009	D009
M6D011	D011
M6D013	D013
M6D015	D015
M6D017	D017
M6D019	D019
M6D021	D021
M6D025	D025
M6D045	D045
M6D065	D065
M6D124	D124
M6D141	D141
M6D142	D142
M6D143	D143
M6D144	D144
M6D145	D145
M6D146	D146
M6D147	D147
M6D148	D148
M6D149	D149
M6D150	D150
M6D175	D175
M6D364	D364
